# Supplementary material for: Spectrophotometric Analysis of Pigments: A Critical Assessment of a High-Throughput Method for Analysis of Algal Pigment Mixtures by Spectral Deconvolution
Source: PLoS One. 2015 Sep 11;10(9):e0137645. doi: 10.1371/journal.pone.0137645 (PMC4567325; doi:10.1371/journal.pone.0137645)
Supplement: S1 File — An R-script for calibration of the spectrophotometer, with ancillary text files. Contains the following files: “Instrument calibration.R” (the actual R-script), “pigment.function.R” (a script containing various functions for running the modified-GPS method), “gaussian.peak.parameters.txt” (a text file with Gaussian peak parameter describing the pigment spectra), “chl.a.spectrum.etOH.txt” (a sample chl a absorbance spectrum measured in 96% ethanol), and “specific absorption coefficients.txt” (the weight-specific absorption coefficient for each pigment). (ZIP) [file pone.0137645.s003.zip › chl.a.spectrum.etOH.txt]

"w" "a"
400 0.6667
401 0.6796
402 0.6961
403 0.7164
404 0.733
405 0.7551
406 0.7716
407 0.7882
408 0.8085
409 0.8232
410 0.8435
411 0.8545
412 0.8637
413 0.8729
414 0.8748
415 0.8803
416 0.8785
417 0.8748
418 0.8729
419 0.8711
420 0.8674
421 0.8674
422 0.8711
423 0.8748
424 0.8821
425 0.8913
426 0.9079
427 0.9263
428 0.9374
429 0.954
430 0.9687
431 0.9797
432 0.9853
433 0.9853
434 0.9761
435 0.9595
436 0.9429
437 0.9079
438 0.8527
439 0.7919
440 0.7366
441 0.7035
442 0.6464
443 0.5801
444 0.5009
445 0.453
446 0.3941
447 0.3481
448 0.302
449 0.2707
450 0.221
451 0.1842
452 0.1565
453 0.14
454 0.1179
455 0.0939
456 0.0755
457 0.0645
458 0.0534
459 0.0442
460 0.0368
461 0.0313
462 0.0258
463 0.0221
464 0.0184
465 0.0166
466 0.0129
467 0.0092
468 0.0074
469 0.0074
470 0.0074
471 0.0074
472 0.0055
473 0.0055
474 0.0055
475 0.0055
476 0.0055
477 0.0055
478 0.0037
479 0.0055
480 0.0055
481 0.0055
482 0.0055
483 0.0055
484 0.0055
485 0.0055
486 0.0074
487 0.0074
488 0.0074
489 0.0074
490 0.0092
491 0.0092
492 0.0092
493 0.011
494 0.011
495 0.011
496 0.011
497 0.011
498 0.011
499 0.011
500 0.011
501 0.011
502 0.011
503 0.011
504 0.011
505 0.011
506 0.011
507 0.011
508 0.011
509 0.0129
510 0.0129
511 0.0147
512 0.0129
513 0.0129
514 0.0147
515 0.0147
516 0.0166
517 0.0166
518 0.0166
519 0.0166
520 0.0184
521 0.0184
522 0.0203
523 0.0221
524 0.0221
525 0.0239
526 0.0239
527 0.0258
528 0.0258
529 0.0258
530 0.0276
531 0.0276
532 0.0276
533 0.0295
534 0.0295
535 0.0295
536 0.0295
537 0.0313
538 0.0313
539 0.0313
540 0.0313
541 0.0313
542 0.0313
543 0.0313
544 0.0331
545 0.0331
546 0.0313
547 0.0313
548 0.0331
549 0.035
550 0.0331
551 0.035
552 0.0368
553 0.035
554 0.0368
555 0.0387
556 0.0405
557 0.0424
558 0.0442
559 0.0442
560 0.046
561 0.0497
562 0.0534
563 0.0571
564 0.0571
565 0.0608
566 0.0663
567 0.0681
568 0.0718
569 0.0755
570 0.0773
571 0.081
572 0.0829
573 0.0866
574 0.0884
575 0.0902
576 0.0921
577 0.0958
578 0.0976
579 0.0994
580 0.1013
581 0.1031
582 0.105
583 0.105
584 0.1068
585 0.1068
586 0.1068
587 0.1087
588 0.1087
589 0.1087
590 0.1087
591 0.1068
592 0.1068
593 0.1087
594 0.1087
595 0.1105
596 0.1123
597 0.1179
598 0.1179
599 0.1215
600 0.1252
601 0.1308
602 0.1363
603 0.1436
604 0.151
605 0.1547
606 0.1602
607 0.1676
608 0.175
609 0.1823
610 0.1878
611 0.1915
612 0.1971
613 0.2007
614 0.2026
615 0.2081
616 0.2099
617 0.2118
618 0.2099
619 0.2118
620 0.2118
621 0.2099
622 0.2063
623 0.2063
624 0.2044
625 0.2007
626 0.1952
627 0.1952
628 0.1897
629 0.186
630 0.1823
631 0.1786
632 0.1731
633 0.1694
634 0.1676
635 0.1657
636 0.1639
637 0.1639
638 0.1639
639 0.1657
640 0.1657
641 0.1694
642 0.1768
643 0.1842
644 0.1934
645 0.2026
646 0.2155
647 0.2339
648 0.2615
649 0.2799
650 0.3112
651 0.3407
652 0.3757
653 0.4236
654 0.4641
655 0.5267
656 0.5875
657 0.6446
658 0.709
659 0.7551
660 0.8269
661 0.884
662 0.9282
663 0.9613
664 0.9816
665 1
666 0.9982
667 0.9797
668 0.9503
669 0.9245
670 0.8711
671 0.7993
672 0.7238
673 0.6556
674 0.5948
675 0.5525
676 0.4788
677 0.4015
678 0.3389
679 0.2891
680 0.2615
681 0.221
682 0.1805
683 0.1455
684 0.1179
685 0.0976
686 0.0866
687 0.07
688 0.0534
689 0.0424
690 0.0331
691 0.0276
692 0.0203
693 0.0166
694 0.0129
695 0.0092
696 0.0055
697 0.0037
698 0.0018
699 0.0018
700 0
