# Supplementary material for: Spectrophotometric Analysis of Pigments: A Critical Assessment of a High-Throughput Method for Analysis of Algal Pigment Mixtures by Spectral Deconvolution
Source: PLoS One. 2015 Sep 11;10(9):e0137645. doi: 10.1371/journal.pone.0137645 (PMC4567325; doi:10.1371/journal.pone.0137645)
Supplement: S1 File — An R-script for calibration of the spectrophotometer, with ancillary text files. Contains the following files: “Instrument calibration.R” (the actual R-script), “pigment.function.R” (a script containing various functions for running the modified-GPS method), “gaussian.peak.parameters.txt” (a text file with Gaussian peak parameter describing the pigment spectra), “chl.a.spectrum.etOH.txt” (a sample chl a absorbance spectrum measured in 96% ethanol), and “specific absorption coefficients.txt” (the weight-specific absorption coefficient for each pigment). (ZIP) [file pone.0137645.s003.zip › Instrument calibration.R]

#####################################################################
### Finding instrument-specific values for correcting wavelength- ###
### shifts and peakwidth variations #################################
#####################################################################
source("pigment.function.R")

# Read absorbance spectrum of pigment standard
chl <- read.table("chl.a.spectrum.etOH.txt", header = TRUE)[,2]

# Make a grid of parameter values to search in
	m.bias.seq <- seq(-3, 3, 0.1)
	s.bias.seq <- seq(0.8, 1.3, 0.1)
	params <- expand.grid(m.bias = m.bias.seq, s.bias = s.bias.seq)
	params$r <- NA # column for correlations
	params$deviance <- NA # column for model deviances

# Fit the chl a standard as a weighted sum of GP spectra using all combinations
# of the two parameters. Evaluate best combination by 1) model deviance, 2)
# correlation between observed and fitted spectrum

for(i in 1:nrow(params)){
	m <- pigment.fit(w = 400:700, y = chl, m.bias = params[i,1], s.bias = params[i,2])
	params$deviance[i] <- deviance(m$m)

	# Correlate modelled with observed spec
	f.spec <- fitted.spectrum(m) 
	params$r[i] <- cor(f.spec, chl)
}


# Visualize the optimal combination of m.bias of s.bias
# 1) correlation between observed and fitted spectra
par(mfrow = c(1,2))
r.mat <- matrix(params$r, ncol = length(s.bias.seq))
contour(m.bias.seq, s.bias.seq, r.mat, xlab = "Wavelength deviation (nm)", 
	ylab = "Peakwidth (relative)") 
params[which.max(params$r), ] # optimal combination of parameters for instrument

# 2) Model deviance
deviance.mat <- matrix(params$deviance, ncol = length(s.bias.seq))
contour(m.bias.seq, s.bias.seq, deviance.mat, xlab = "Wavelength deviation (nm)", 
	ylab = "Peakwidth (relative)") 
params[which.min(params$deviance), ] # optimal combination of parameters for instrument
