# Supplementary material for: Spectrophotometric Analysis of Pigments: A Critical Assessment of a High-Throughput Method for Analysis of Algal Pigment Mixtures by Spectral Deconvolution
Source: PLoS One. 2015 Sep 11;10(9):e0137645. doi: 10.1371/journal.pone.0137645 (PMC4567325; doi:10.1371/journal.pone.0137645)
Supplement: S1 File — An R-script for calibration of the spectrophotometer, with ancillary text files. Contains the following files: “Instrument calibration.R” (the actual R-script), “pigment.function.R” (a script containing various functions for running the modified-GPS method), “gaussian.peak.parameters.txt” (a text file with Gaussian peak parameter describing the pigment spectra), “chl.a.spectrum.etOH.txt” (a sample chl a absorbance spectrum measured in 96% ethanol), and “specific absorption coefficients.txt” (the weight-specific absorption coefficient for each pigment). (ZIP) [file pone.0137645.s003.zip › specific absorption coefficients.txt]

"pigment" "L.g.cm" "nm" "solvent"
"1" "Chl.a" 83.9 432 "ethanol"
"2" "Chl.b" 107 464 "ethanol"
"3" "Chl.c1" 318 443 "acetone"
"4" "Chl.c2" 374 444 "acetone"
"5" "b.Cryp" 247 453 "ethanol"
"6" "Phe.a" 143 417 "ethanol"
"7" "Phe.b" 141 437 "ethanol"
"8" "Allo" 216 464 "benzene"
"9" "Anth" 235 446 "ethanol"
"10" "bb.Car" 262 453 "ethanol"
"11" "Cantha" 220 469 "cyclohexane"
"12" "Diadino" 224 448 "acetone"
"13" "Diato" 272 453 "acetone"
"14" "Dino" 210 442 "acetone"
"15" "Echin" 216 458 "hexane"
"16" "Fuco" 166 443 "acetone"
"17" "Lut" 255 447 "ethanol"
"18" "Myxo" 216 478 "acetone"
"19" "c.Neo" 233 437 "ethanol"
"20" "Peri" 135 475 "ethanol"
"21" "Viola" 254 437 "ethanol"
"22" "Zea" 245 453 "ethanol"
"23" "Pheide.a" 177 411 "tetrahydrofuran"
