# Supplementary material for: Spectrophotometric Analysis of Pigments: A Critical Assessment of a High-Throughput Method for Analysis of Algal Pigment Mixtures by Spectral Deconvolution
Source: PLoS One. 2015 Sep 11;10(9):e0137645. doi: 10.1371/journal.pone.0137645 (PMC4567325; doi:10.1371/journal.pone.0137645)
Supplement: S2 File — An R-script with ancillary files. “gaussian.peak.fit.nnls.R” contains various functions for the actual fitting. “chl.b.fit.R” contains an example on how to fit a chl b spectrum, also contained in the folder (“chl.b.spectrum.etOH.txt”). A word document describes the statistical background (“GP estimation_stat_background”). (ZIP) [file pone.0137645.s004.zip]

Archive with 5 entries (5 files):
- .Rapp.history
- chl.b.fit.R
- chl.b.spectrum.etOH.txt
- gaussian.peak.fit.nnls.R
- GP estimation_stat_background.docx
