# Supplementary material for: Spectrophotometric Analysis of Pigments: A Critical Assessment of a High-Throughput Method for Analysis of Algal Pigment Mixtures by Spectral Deconvolution
Source: PLoS One. 2015 Sep 11;10(9):e0137645. doi: 10.1371/journal.pone.0137645 (PMC4567325; doi:10.1371/journal.pone.0137645)
Supplement: S2 File — An R-script with ancillary files. “gaussian.peak.fit.nnls.R” contains various functions for the actual fitting. “chl.b.fit.R” contains an example on how to fit a chl b spectrum, also contained in the folder (“chl.b.spectrum.etOH.txt”). A word document describes the statistical background (“GP estimation_stat_background”). (ZIP) [file pone.0137645.s004.zip › chl.b.fit.R]

##################################################################
### Sample script for fitting a spectrum as  a weighted sum of ###
### Gaussian peaks ###############################################
##################################################################
# Chl b spectrum in 96 % etOH. Digitalized from Liechtaler 1987. Scaled
# to max absorbance and set to zero absorbance at 700 nm

chlb <- read.table( "chl.b.spectrum.etOH.txt", header = T)
chlb <- subset(chlb, wl > 396)
x <- chlb$wl
y <- chlb$Abs

# Source script containing all functions needed for fitting:
source("gaussian.peak.fit.nnls.R") 

# Choose the number of Gaussian peaks to be fitted and fit 
# using gaussian.fit()
# First, let's try 5
(m <- gaussian.fit(x, y, 5)) 

# Extract coefficients using coef.gaussian()
coef.gaussian(x, y, m$par)

# Inspect observed vs. fitted spectra
plot(x, y, main="Chl b", xlab="Wavelength (nm)", ylab="Relative absorbance")
#  predict.gaussion() yields fitted spectrum
lines(x, predict.gaussian(x, y, m$par), col=2) # 5 peaks is too few

# 14 peaks are needed
(m <- gaussian.fit(x, y, 14)) 
coef.gaussian(x, y, m$par)
plot(x, y, main="Chl b", xlab="Wavelength (nm)", ylab="Relative absorbance")
# Good fit!
lines(x, predict.gaussian(x, y, m$par[1:28]), col=3) 

# Save coefficients
coef.chlb <- round(coef.gaussian(x, y, m$par[1:28]), 4)
Chl.b <- data.frame(pigment = rep("Chl.b", 14), coef.chlb)
names(Chl.b) <- c("pigment", "a", "xp","s")
#write.table(Chl.b, "Chl.b.gaussian.peaks.txt", row.names = F)
