# Supplementary material for: Spectrophotometric Analysis of Pigments: A Critical Assessment of a High-Throughput Method for Analysis of Algal Pigment Mixtures by Spectral Deconvolution
Source: PLoS One. 2015 Sep 11;10(9):e0137645. doi: 10.1371/journal.pone.0137645 (PMC4567325; doi:10.1371/journal.pone.0137645)
Supplement: S2 File — An R-script with ancillary files. “gaussian.peak.fit.nnls.R” contains various functions for the actual fitting. “chl.b.fit.R” contains an example on how to fit a chl b spectrum, also contained in the folder (“chl.b.spectrum.etOH.txt”). A word document describes the statistical background (“GP estimation_stat_background”). (ZIP) [file pone.0137645.s004.zip › chl.b.spectrum.etOH.txt]

"wl" "Abs"
"1" 350.844 0.3088
"2" 353.574 0.2966
"3" 355.912 0.2905
"4" 358.25 0.2865
"5" 360.783 0.2804
"6" 363.51 0.2763
"7" 366.431 0.2713
"8" 369.159 0.2652
"9" 371.303 0.2581
"10" 374.226 0.25
"11" 377.148 0.2439
"12" 379.485 0.2409
"13" 381.825 0.2318
"14" 384.362 0.2166
"15" 386.896 0.2064
"16" 390.409 0.1841
"17" 393.725 0.1689
"18" 395.481 0.1577
"19" 397.82 0.1506
"20" 400.741 0.1476
"21" 403.271 0.1476
"22" 406.189 0.1517
"23" 410.659 0.1691
"24" 413.962 0.1833
"25" 415.708 0.1986
"26" 417.842 0.2139
"27" 419.586 0.2343
"28" 420.941 0.2516
"29" 422.296 0.2689
"30" 423.651 0.2882
"31" 425.198 0.3116
"32" 425.775 0.3289
"33" 426.935 0.3462
"34" 428.29 0.3636
"35" 429.645 0.3839
"36" 431 0.4002
"37" 432.549 0.4206
"38" 433.711 0.4348
"39" 434.875 0.443
"40" 436.426 0.4572
"41" 437.978 0.4705
"42" 439.335 0.4827
"43" 440.694 0.4919
"44" 442.437 0.5122
"45" 443.015 0.5275
"46" 443.786 0.5458
"47" 444.751 0.5641
"48" 445.524 0.5794
"49" 446.489 0.5977
"50" 448.036 0.6232
"51" 448.418 0.6395
"52" 449.382 0.6619
"53" 449.957 0.6822
"54" 450.337 0.7046
"55" 451.3 0.731
"56" 452.068 0.7545
"57" 452.838 0.7758
"58" 453.414 0.7941
"59" 453.99 0.8145
"60" 454.37 0.8359
"61" 454.75 0.8572
"62" 455.33 0.8674
"63" 456.1 0.8867
"64" 456.677 0.9051
"65" 457.253 0.9234
"66" 457.924 0.9473
"67" 459.232 0.9626
"68" 460.102 0.9763
"69" 461.118 0.9901
"70" 463.158 1
"71" 464.473 0.9954
"72" 465.645 0.9871
"73" 466.525 0.9764
"74" 467.26 0.9657
"75" 467.704 0.9505
"76" 468.44 0.9352
"77" 469.176 0.9222
"78" 469.768 0.9024
"79" 470.213 0.8864
"80" 470.512 0.8689
"81" 471.103 0.8513
"82" 471.693 0.8368
"83" 472.429 0.8239
"84" 473.021 0.8033
"85" 473.323 0.7796
"86" 473.768 0.7621
"87" 474.215 0.7407
"88" 474.806 0.7247
"89" 475.106 0.7041
"90" 475.551 0.6873
"91" 475.851 0.6698
"92" 477.034 0.6327
"93" 478.018 0.6062
"94" 478.613 0.5808
"95" 479.013 0.5554
"96" 479.608 0.5289
"97" 480.394 0.5106
"98" 480.794 0.4862
"99" 481.193 0.4638
"100" 481.787 0.4394
"101" 482.768 0.4201
"102" 483.364 0.3916
"103" 484.543 0.3652
"104" 485.137 0.3408
"105" 485.928 0.3103
"106" 487.107 0.2849
"107" 487.895 0.2615
"108" 489.075 0.234
"109" 489.863 0.2096
"110" 490.843 0.1944
"111" 491.824 0.1771
"112" 492.805 0.1588
"113" 494.176 0.1375
"114" 494.571 0.1232
"115" 496.134 0.109
"116" 497.893 0.0927
"117" 499.262 0.0775
"118" 502.189 0.0602
"119" 504.919 0.0481
"120" 508.427 0.0389
"121" 512.322 0.0329
"122" 515.827 0.0289
"123" 521.083 0.0279
"124" 525.754 0.029
"125" 529.451 0.0321
"126" 534.12 0.0382
"127" 537.622 0.0423
"128" 540.93 0.0444
"129" 545.406 0.0475
"130" 549.882 0.0496
"131" 553.969 0.0517
"132" 557.278 0.0517
"133" 561.753 0.0548
"134" 566.035 0.0569
"135" 570.121 0.059
"136" 573.428 0.0641
"137" 576.151 0.0692
"138" 579.847 0.0743
"139" 582.569 0.0825
"140" 586.458 0.0907
"141" 590.542 0.1009
"142" 594.237 0.1091
"143" 597.934 0.1122
"144" 601.048 0.1112
"145" 604.359 0.1072
"146" 607.28 0.1042
"147" 611.37 0.0991
"148" 615.458 0.0961
"149" 619.936 0.0941
"150" 623.243 0.1003
"151" 626.158 0.1115
"152" 628.293 0.1258
"153" 630.426 0.1441
"154" 632.365 0.1624
"155" 634.301 0.1869
"156" 635.458 0.2133
"157" 636.811 0.2357
"158" 637.968 0.2632
"159" 639.125 0.2887
"160" 640.479 0.309
"161" 641.636 0.3345
"162" 643.184 0.3558
"163" 644.927 0.3772
"164" 647.453 0.3874
"165" 649.984 0.3854
"166" 651.548 0.3702
"167" 652.917 0.356
"168" 653.897 0.3397
"169" 655.074 0.3173
"170" 656.249 0.3
"171" 657.426 0.2787
"172" 658.408 0.2573
"173" 659.78 0.234
"174" 660.762 0.2146
"175" 662.13 0.2004
"176" 663.307 0.178
"177" 664.678 0.1577
"178" 666.05 0.1354
"179" 667.615 0.1181
"180" 669.376 0.0967
"181" 671.525 0.0774
"182" 673.088 0.0632
"183" 675.237 0.0449
"184" 677.578 0.0327
"185" 681.476 0.0196
"186" 685.568 0.0094
"187" 689.072 0.0074
"188" 692.578 0.0024
"189" 695.692 0.0024
"190" 698.807 0.0025
"191" 702.7 0.0015
