# Supplementary material for: Spectrophotometric Analysis of Pigments: A Critical Assessment of a High-Throughput Method for Analysis of Algal Pigment Mixtures by Spectral Deconvolution
Source: PLoS One. 2015 Sep 11;10(9):e0137645. doi: 10.1371/journal.pone.0137645 (PMC4567325; doi:10.1371/journal.pone.0137645)
Supplement: S2 File — An R-script with ancillary files. “gaussian.peak.fit.nnls.R” contains various functions for the actual fitting. “chl.b.fit.R” contains an example on how to fit a chl b spectrum, also contained in the folder (“chl.b.spectrum.etOH.txt”). A word document describes the statistical background (“GP estimation_stat_background”). (ZIP) [file pone.0137645.s004.zip › gaussian.peak.fit.nnls.R]

library(nnls)

# Individual gaussian peak basis function of wavelength (x; nm):
#
#	exp(-((x - m) / s)^2 / 2)
#
# where  m is peak wavelength (nm)
#	   s is peak halfwidth (nm), and

gaussian.basis <- function(x, g) {

	gaussian.peak <- function(h) {
		exp(-(((x - h["m"]) / h["s"])^2) / 2)
	}

	G <- as.data.frame(matrix(g, ncol=2, byrow=TRUE))
	names(G) <- c("m", "s")

	# Gaussian peak by wavelength matrix
	return(apply(G, 1, gaussian.peak))	
}

predict.gaussian <- function(x, y, g) {
	X <- gaussian.basis(x, g)
	m <- nnls(X, y)
	a <- matrix(coef(m), ncol=1)
	return(X %*% a)
}

coef.gaussian <- function(x, y, g) {
	X <- gaussian.basis(x, g)
	m <- nnls(X, y)
	M <- data.frame(coef(m), matrix(g, ncol=2, byrow=TRUE))
	names(M) <- c("a", "m", "s")
	return(M)
}

gaussian.fit <- function(x, y, n) {

	RSS <- function(g){
		return(sum((predict.gaussian(x, y, g) - y)^2))
	}

	m.0 <- min(x) + (max(x) - min(x)) * seq(1, n) / (n+1)
	s.0 <- rep(((max(x) - min(x)) / n) / 4, n)

	g.0 <- cbind(m.0, s.0)
	g.0 <- as.numeric(t(g.0)) 

	optim(g.0, RSS, lower=0,  method = "L-BFGS-B", 
		control=list(maxit=10000)) # , factr=1e6
}
