# Supplementary material for: Spectrophotometric Analysis of Pigments: A Critical Assessment of a High-Throughput Method for Analysis of Algal Pigment Mixtures by Spectral Deconvolution
Source: PLoS One. 2015 Sep 11;10(9):e0137645. doi: 10.1371/journal.pone.0137645 (PMC4567325; doi:10.1371/journal.pone.0137645)
Supplement: S3 File — Contains an R-script for running the simulation (“Simulation of summed spectra.R”), which loads a script containing the actual simulation function (“Spectrum.simulation.function.R”). Ancillary files includes a text file with GP parameters for all pigments included in the simulation. (ZIP) [file pone.0137645.s005.zip]

Archive with 7 entries (7 files):
- .Rapp.history
- false.negative.data.txt
- false.positives.data.txt
- Figure 2_FPR_FNR.R
- g.peaks.28.txt
- simulation of summed spectra.R
- Spectrum.simulation.function.R
