# Supplementary material for: Spectrophotometric Analysis of Pigments: A Critical Assessment of a High-Throughput Method for Analysis of Algal Pigment Mixtures by Spectral Deconvolution
Source: PLoS One. 2015 Sep 11;10(9):e0137645. doi: 10.1371/journal.pone.0137645 (PMC4567325; doi:10.1371/journal.pone.0137645)
Supplement: S3 File — Contains an R-script for running the simulation (“Simulation of summed spectra.R”), which loads a script containing the actual simulation function (“Spectrum.simulation.function.R”). Ancillary files includes a text file with GP parameters for all pigments included in the simulation. (ZIP) [file pone.0137645.s005.zip › false.negative.data.txt]

"pigm" "FN" "S"
"1" "Allo" -0.00233000000000017 1.01300935986307e-05
"2" "Anthera" -0.00527000000000011 1.01300935986307e-05
"3" "b.Cryp" -0.01444 1.01300935986307e-05
"4" "bb.Car" 0.0153799999999999 1.01300935986307e-05
"5" "c.Neo" -0.00422000000000011 1.01300935986307e-05
"6" "Cantha.c" 0.0135599999999999 1.01300935986307e-05
"7" "Cantha.t" -0.00611000000000006 1.01300935986307e-05
"8" "Chl.a" -0.00135000000000018 1.01300935986307e-05
"9" "Chl.b" -0.00324000000000013 1.01300935986307e-05
"10" "Chl.c1" 0.00207999999999986 1.01300935986307e-05
"11" "Chl.c2" 0.00291999999999992 1.01300935986307e-05
"12" "Diadino.c" 0.000889999999999946 1.01300935986307e-05
"13" "Diadino.t" -0.0041500000000001 1.01300935986307e-05
"14" "Diato" 0.00410999999999995 1.01300935986307e-05
"15" "Dino" -0.00148999999999999 1.01300935986307e-05
"16" "Echin.c" -0.00016000000000016 1.01300935986307e-05
"17" "Echin.t" -0.0147200000000001 1.01300935986307e-05
"18" "Fuco" 0.00767999999999991 1.01300935986307e-05
"19" "Lut" 0.00130999999999992 1.01300935986307e-05
"20" "Myxo" -0.00114000000000014 1.01300935986307e-05
"21" "Peri" 0.01706 1.01300935986307e-05
"22" "Phe.a" 0.00151999999999985 1.01300935986307e-05
"23" "Phe.b" 0.000329999999999941 1.01300935986307e-05
"24" "Pheide.a" -0.00198000000000009 1.01300935986307e-05
"25" "Viola" -0.01234 1.01300935986307e-05
"26" "Zea.13c" 0.00508999999999993 1.01300935986307e-05
"27" "Zea.9c" 0.00375999999999987 1.01300935986307e-05
"28" "Zea.t" -0.00275000000000003 1.01300935986307e-05
"29" "Allo" -0.00940000000000007 2.75364493497472e-05
"30" "Anthera" -0.0178 2.75364493497472e-05
"31" "b.Cryp" 0.00200999999999996 2.75364493497472e-05
"32" "bb.Car" -0.00541000000000014 2.75364493497472e-05
"33" "c.Neo" -0.00394000000000005 2.75364493497472e-05
"34" "Cantha.c" -0.00779000000000019 2.75364493497472e-05
"35" "Cantha.t" -0.00212000000000012 2.75364493497472e-05
"36" "Chl.a" 0.000889999999999946 2.75364493497472e-05
"37" "Chl.b" 0.0108299999999999 2.75364493497472e-05
"38" "Chl.c1" -0.00233000000000017 2.75364493497472e-05
"39" "Chl.c2" -0.00212000000000012 2.75364493497472e-05
"40" "Diadino.c" 0.00193999999999994 2.75364493497472e-05
"41" "Diadino.t" 0.00956999999999986 2.75364493497472e-05
"42" "Diato" -0.00233000000000017 2.75364493497472e-05
"43" "Dino" -0.00240000000000018 2.75364493497472e-05
"44" "Echin.c" 0.0112499999999999 2.75364493497472e-05
"45" "Echin.t" -0.00331000000000015 2.75364493497472e-05
"46" "Fuco" -0.00842000000000009 2.75364493497472e-05
"47" "Lut" 0.00466999999999995 2.75364493497472e-05
"48" "Myxo" 0.00669999999999993 2.75364493497472e-05
"49" "Peri" -0.00345000000000018 2.75364493497472e-05
"50" "Phe.a" -0.00296000000000007 2.75364493497472e-05
"51" "Phe.b" -0.00296000000000007 2.75364493497472e-05
"52" "Pheide.a" 0.00781999999999994 2.75364493497472e-05
"53" "Viola" 0.00284999999999991 2.75364493497472e-05
"54" "Zea.13c" 0.00956999999999986 2.75364493497472e-05
"55" "Zea.9c" 0.00130999999999992 2.75364493497472e-05
"56" "Zea.t" 0.00732999999999995 2.75364493497472e-05
"57" "Allo" -0.00814000000000004 7.48518298877006e-05
"58" "Anthera" -0.00289000000000006 7.48518298877006e-05
"59" "b.Cryp" -0.0108000000000001 7.48518298877006e-05
"60" "bb.Car" 0.00676999999999994 7.48518298877006e-05
"61" "c.Neo" 0.00564999999999993 7.48518298877006e-05
"62" "Cantha.c" -0.00792999999999999 7.48518298877006e-05
"63" "Cantha.t" 0.00795999999999986 7.48518298877006e-05
"64" "Chl.a" 0.00928999999999991 7.48518298877006e-05
"65" "Chl.b" 0.0109699999999999 7.48518298877006e-05
"66" "Chl.c1" -0.00016000000000016 7.48518298877006e-05
"67" "Chl.c2" 0.00557999999999992 7.48518298877006e-05
"68" "Diadino.c" -0.00569000000000019 7.48518298877006e-05
"69" "Diadino.t" -0.00366 7.48518298877006e-05
"70" "Diato" -0.00792999999999999 7.48518298877006e-05
"71" "Dino" -0.00177000000000005 7.48518298877006e-05
"72" "Echin.c" 0.00627999999999995 7.48518298877006e-05
"73" "Echin.t" 0.00137999999999994 7.48518298877006e-05
"74" "Fuco" -0.000369999999999981 7.48518298877006e-05
"75" "Lut" 0.000119999999999898 7.48518298877006e-05
"76" "Myxo" 0.00396999999999992 7.48518298877006e-05
"77" "Peri" -0.00261 7.48518298877006e-05
"78" "Phe.a" 0.00298999999999994 7.48518298877006e-05
"79" "Phe.b" -0.00387000000000004 7.48518298877006e-05
"80" "Pheide.a" 0.00137999999999994 7.48518298877006e-05
"81" "Viola" 0.00508999999999993 7.48518298877006e-05
"82" "Zea.13c" 0.00760999999999989 7.48518298877006e-05
"83" "Zea.9c" -0.0178700000000001 7.48518298877006e-05
"84" "Zea.t" -0.00135000000000018 7.48518298877006e-05
"85" "Allo" 0.00158999999999987 0.000203468369010644
"86" "Anthera" 0.0155899999999999 0.000203468369010644
"87" "b.Cryp" -0.01003 0.000203468369010644
"88" "bb.Car" 0.0055099999999999 0.000203468369010644
"89" "c.Neo" -0.00170000000000003 0.000203468369010644
"90" "Cantha.c" -0.00338000000000016 0.000203468369010644
"91" "Cantha.t" -0.00016000000000016 0.000203468369010644
"92" "Chl.a" 0.01223 0.000203468369010644
"93" "Chl.b" -0.0143000000000002 0.000203468369010644
"94" "Chl.c1" 0.000189999999999912 0.000203468369010644
"95" "Chl.c2" -0.00148999999999999 0.000203468369010644
"96" "Diadino.c" 0.00823999999999991 0.000203468369010644
"97" "Diadino.t" -0.00527000000000011 0.000203468369010644
"98" "Diato" -0.00961000000000012 0.000203468369010644
"99" "Dino" -0.00583 0.000203468369010644
"100" "Echin.c" -0.000580000000000025 0.000203468369010644
"101" "Echin.t" 0.00676999999999994 0.000203468369010644
"102" "Fuco" 0.0133499999999999 0.000203468369010644
"103" "Lut" -0.00548000000000015 0.000203468369010644
"104" "Myxo" -0.00331000000000015 0.000203468369010644
"105" "Peri" -0.00317000000000012 0.000203468369010644
"106" "Phe.a" -0.00583 0.000203468369010644
"107" "Phe.b" -0.00821000000000005 0.000203468369010644
"108" "Pheide.a" -0.00198000000000009 0.000203468369010644
"109" "Viola" 0.00466999999999995 0.000203468369010644
"110" "Zea.13c" -0.000720000000000054 0.000203468369010644
"111" "Zea.9c" 0.01545 0.000203468369010644
"112" "Zea.t" -0.00253999999999999 0.000203468369010644
"113" "Allo" 0.00879999999999992 0.000553084370147834
"114" "Anthera" 0.0224499999999999 0.000553084370147834
"115" "b.Cryp" -0.00667000000000018 0.000553084370147834
"116" "bb.Car" 0.000469999999999859 0.000553084370147834
"117" "c.Neo" -0.00674000000000019 0.000553084370147834
"118" "Cantha.c" -0.00324000000000013 0.000553084370147834
"119" "Cantha.t" 0.000959999999999961 0.000553084370147834
"120" "Chl.a" -0.00268000000000002 0.000553084370147834
"121" "Chl.b" 0.00732999999999995 0.000553084370147834
"122" "Chl.c1" -0.00240000000000018 0.000553084370147834
"123" "Chl.c2" 0.00991999999999993 0.000553084370147834
"124" "Diadino.c" -0.00380000000000003 0.000553084370147834
"125" "Diadino.t" 0.00564999999999993 0.000553084370147834
"126" "Diato" -0.00562000000000018 0.000553084370147834
"127" "Dino" -0.00527000000000011 0.000553084370147834
"128" "Echin.c" -0.00212000000000012 0.000553084370147834
"129" "Echin.t" 0.00690999999999986 0.000553084370147834
"130" "Fuco" -0.00863000000000014 0.000553084370147834
"131" "Lut" -0.00450000000000017 0.000553084370147834
"132" "Myxo" 0.00802999999999987 0.000553084370147834
"133" "Peri" 0.0071199999999999 0.000553084370147834
"134" "Phe.a" 0.00270999999999988 0.000553084370147834
"135" "Phe.b" 0.00564999999999993 0.000553084370147834
"136" "Pheide.a" -0.0146500000000001 0.000553084370147834
"137" "Viola" -0.00828000000000007 0.000553084370147834
"138" "Zea.13c" -0.00975000000000015 0.000553084370147834
"139" "Zea.9c" -0.00212000000000012 0.000553084370147834
"140" "Zea.t" 0.000609999999999888 0.000553084370147834
"141" "Allo" -0.01332 0.00150343919297757
"142" "Anthera" 0.0130699999999999 0.00150343919297757
"143" "b.Cryp" 0.00515999999999994 0.00150343919297757
"144" "bb.Car" 0.0185299999999999 0.00150343919297757
"145" "c.Neo" 0.00144999999999995 0.00150343919297757
"146" "Cantha.c" -0.00275000000000003 0.00150343919297757
"147" "Cantha.t" 0.0199999999999999 0.00150343919297757
"148" "Chl.a" -0.000930000000000097 0.00150343919297757
"149" "Chl.b" -0.00443000000000016 0.00150343919297757
"150" "Chl.c1" -0.00548000000000015 0.00150343919297757
"151" "Chl.c2" 0.000329999999999941 0.00150343919297757
"152" "Diadino.c" 0.00382999999999989 0.00150343919297757
"153" "Diadino.t" -0.000790000000000068 0.00150343919297757
"154" "Diato" 0.00466999999999995 0.00150343919297757
"155" "Dino" -0.00233000000000017 0.00150343919297757
"156" "Echin.c" 0.0104799999999999 0.00150343919297757
"157" "Echin.t" 0.00627999999999995 0.00150343919297757
"158" "Fuco" 0.00774999999999992 0.00150343919297757
"159" "Lut" -0.000790000000000068 0.00150343919297757
"160" "Myxo" -0.00618000000000007 0.00150343919297757
"161" "Peri" 0.0081699999999999 0.00150343919297757
"162" "Phe.a" -0.01227 0.00150343919297757
"163" "Phe.b" -0.00653000000000015 0.00150343919297757
"164" "Pheide.a" 0.00480999999999987 0.00150343919297757
"165" "Viola" -0.00184000000000006 0.00150343919297757
"166" "Zea.13c" -0.00016000000000016 0.00150343919297757
"167" "Zea.9c" 0.0115999999999999 0.00150343919297757
"168" "Zea.t" 0.00949999999999995 0.00150343919297757
"169" "Allo" 0.00501999999999991 0.00408677143846407
"170" "Anthera" 0.1026 0.00408677143846407
"171" "b.Cryp" 0.16749 0.00408677143846407
"172" "bb.Car" 0.26514 0.00408677143846407
"173" "c.Neo" -0.00358999999999998 0.00408677143846407
"174" "Cantha.c" 0.00249999999999995 0.00408677143846407
"175" "Cantha.t" 0.00270999999999988 0.00408677143846407
"176" "Chl.a" -0.00667000000000018 0.00408677143846407
"177" "Chl.b" -0.00148999999999999 0.00408677143846407
"178" "Chl.c1" 0.0134199999999999 0.00408677143846407
"179" "Chl.c2" -0.00912000000000002 0.00408677143846407
"180" "Diadino.c" -0.00156000000000001 0.00408677143846407
"181" "Diadino.t" 0.0176199999999999 0.00408677143846407
"182" "Diato" -0.00212000000000012 0.00408677143846407
"183" "Dino" 0.01755 0.00408677143846407
"184" "Echin.c" 0.21033 0.00408677143846407
"185" "Echin.t" 0.0379899999999999 0.00408677143846407
"186" "Fuco" 0.0456199999999999 0.00408677143846407
"187" "Lut" 0.0661999999999999 0.00408677143846407
"188" "Myxo" -0.00177000000000005 0.00408677143846407
"189" "Peri" -0.000650000000000039 0.00408677143846407
"190" "Phe.a" -0.00807000000000002 0.00408677143846407
"191" "Phe.b" -9.00000000001455e-05 0.00408677143846407
"192" "Pheide.a" -0.0136700000000001 0.00408677143846407
"193" "Viola" 0.0148199999999999 0.00408677143846407
"194" "Zea.13c" 0.14446 0.00408677143846407
"195" "Zea.9c" 0.26941 0.00408677143846407
"196" "Zea.t" 0.10876 0.00408677143846407
"197" "Allo" 0.00893999999999995 0.0111089965382423
"198" "Anthera" 0.49656 0.0111089965382423
"199" "b.Cryp" 0.36132 0.0111089965382423
"200" "bb.Car" 0.64321 0.0111089965382423
"201" "c.Neo" -0.00457000000000019 0.0111089965382423
"202" "Cantha.c" 0.15223 0.0111089965382423
"203" "Cantha.t" 0.0678799999999999 0.0111089965382423
"204" "Chl.a" -0.0014200000000002 0.0111089965382423
"205" "Chl.b" 0.00935999999999992 0.0111089965382423
"206" "Chl.c1" 0.0125799999999999 0.0111089965382423
"207" "Chl.c2" 0.000399999999999956 0.0111089965382423
"208" "Diadino.c" 0.24176 0.0111089965382423
"209" "Diadino.t" 0.0274199999999999 0.0111089965382423
"210" "Diato" 0.00459999999999994 0.0111089965382423
"211" "Dino" 0.0306399999999999 0.0111089965382423
"212" "Echin.c" 0.59547 0.0111089965382423
"213" "Echin.t" 0.19801 0.0111089965382423
"214" "Fuco" 0.26297 0.0111089965382423
"215" "Lut" 0.31113 0.0111089965382423
"216" "Myxo" 0.00158999999999987 0.0111089965382423
"217" "Peri" -0.00422000000000011 0.0111089965382423
"218" "Phe.a" 0.00158999999999987 0.0111089965382423
"219" "Phe.b" 0.0121599999999999 0.0111089965382423
"220" "Pheide.a" 0.00312999999999986 0.0111089965382423
"221" "Viola" 0.00445999999999991 0.0111089965382423
"222" "Zea.13c" 0.54059 0.0111089965382423
"223" "Zea.9c" 0.64958 0.0111089965382423
"224" "Zea.t" 0.33507 0.0111089965382423
"225" "Allo" 0.0971399999999999 0.0301973834223185
"226" "Anthera" 0.79224 0.0301973834223185
"227" "b.Cryp" 0.49565 0.0301973834223185
"228" "bb.Car" 0.81443 0.0301973834223185
"229" "c.Neo" 0.0526899999999999 0.0301973834223185
"230" "Cantha.c" 0.50104 0.0301973834223185
"231" "Cantha.t" 0.31421 0.0301973834223185
"232" "Chl.a" -0.000369999999999981 0.0301973834223185
"233" "Chl.b" 0.00424999999999986 0.0301973834223185
"234" "Chl.c1" 0.0137699999999999 0.0301973834223185
"235" "Chl.c2" -0.0119900000000002 0.0301973834223185
"236" "Diadino.c" 0.61969 0.0301973834223185
"237" "Diadino.t" 0.14383 0.0301973834223185
"238" "Diato" 0.01272 0.0301973834223185
"239" "Dino" 0.2398 0.0301973834223185
"240" "Echin.c" 0.83144 0.0301973834223185
"241" "Echin.t" 0.39093 0.0301973834223185
"242" "Fuco" 0.56642 0.0301973834223185
"243" "Lut" 0.52582 0.0301973834223185
"244" "Myxo" 0.0113199999999999 0.0301973834223185
"245" "Peri" 0.00543999999999989 0.0301973834223185
"246" "Phe.a" 0.0129999999999999 0.0301973834223185
"247" "Phe.b" 0.00186999999999993 0.0301973834223185
"248" "Pheide.a" 0.00326999999999988 0.0301973834223185
"249" "Viola" -0.0095400000000001 0.0301973834223185
"250" "Zea.13c" 0.82094 0.0301973834223185
"251" "Zea.9c" 0.83977 0.0301973834223185
"252" "Zea.t" 0.52463 0.0301973834223185
"253" "Allo" 0.27872 0.0820849986238988
"254" "Anthera" 0.92293 0.0820849986238988
"255" "b.Cryp" 0.58721 0.0820849986238988
"256" "bb.Car" 0.90368 0.0820849986238988
"257" "c.Neo" 0.21166 0.0820849986238988
"258" "Cantha.c" 0.74037 0.0820849986238988
"259" "Cantha.t" 0.56446 0.0820849986238988
"260" "Chl.a" -0.00107000000000013 0.0820849986238988
"261" "Chl.b" -0.00170000000000003 0.0820849986238988
"262" "Chl.c1" 0.0426799999999999 0.0820849986238988
"263" "Chl.c2" 0.00361999999999996 0.0820849986238988
"264" "Diadino.c" 0.85734 0.0820849986238988
"265" "Diadino.t" 0.26913 0.0820849986238988
"266" "Diato" 0.0874799999999999 0.0820849986238988
"267" "Dino" 0.46744 0.0820849986238988
"268" "Echin.c" 0.94176 0.0820849986238988
"269" "Echin.t" 0.53975 0.0820849986238988
"270" "Fuco" 0.80694 0.0820849986238988
"271" "Lut" 0.70096 0.0820849986238988
"272" "Myxo" 0.0198599999999999 0.0820849986238988
"273" "Peri" 0.10701 0.0820849986238988
"274" "Phe.a" 0.07061 0.0820849986238988
"275" "Phe.b" -0.0106600000000001 0.0820849986238988
"276" "Pheide.a" 0.18436 0.0820849986238988
"277" "Viola" 0.07705 0.0820849986238988
"278" "Zea.13c" 0.9496 0.0820849986238988
"279" "Zea.9c" 0.93945 0.0820849986238988
"280" "Zea.t" 0.69865 0.0820849986238988
"281" "Allo" 0.426 0.22313016014843
"282" "Anthera" 0.98117 0.22313016014843
"283" "b.Cryp" 0.65945 0.22313016014843
"284" "bb.Car" 0.95387 0.22313016014843
"285" "c.Neo" 0.36503 0.22313016014843
"286" "Cantha.c" 0.87225 0.22313016014843
"287" "Cantha.t" 0.72861 0.22313016014843
"288" "Chl.a" -0.00198000000000009 0.22313016014843
"289" "Chl.b" 0.00431999999999988 0.22313016014843
"290" "Chl.c1" 0.30973 0.22313016014843
"291" "Chl.c2" 0.0768399999999999 0.22313016014843
"292" "Diadino.c" 0.96157 0.22313016014843
"293" "Diadino.t" 0.42369 0.22313016014843
"294" "Diato" 0.40675 0.22313016014843
"295" "Dino" 0.67828 0.22313016014843
"296" "Echin.c" 0.98278 0.22313016014843
"297" "Echin.t" 0.67212 0.22313016014843
"298" "Fuco" 0.93385 0.22313016014843
"299" "Lut" 0.83977 0.22313016014843
"300" "Myxo" 0.12325 0.22313016014843
"301" "Peri" 0.40542 0.22313016014843
"302" "Phe.a" 0.20074 0.22313016014843
"303" "Phe.b" 0.0616499999999999 0.22313016014843
"304" "Pheide.a" 0.45736 0.22313016014843
"305" "Viola" 0.28348 0.22313016014843
"306" "Zea.13c" 0.98887 0.22313016014843
"307" "Zea.9c" 0.98271 0.22313016014843
"308" "Zea.t" 0.84754 0.22313016014843
