# Supplementary material for: Spectrophotometric Analysis of Pigments: A Critical Assessment of a High-Throughput Method for Analysis of Algal Pigment Mixtures by Spectral Deconvolution
Source: PLoS One. 2015 Sep 11;10(9):e0137645. doi: 10.1371/journal.pone.0137645 (PMC4567325; doi:10.1371/journal.pone.0137645)
Supplement: S3 File — Contains an R-script for running the simulation (“Simulation of summed spectra.R”), which loads a script containing the actual simulation function (“Spectrum.simulation.function.R”). Ancillary files includes a text file with GP parameters for all pigments included in the simulation. (ZIP) [file pone.0137645.s005.zip › false.positives.data.txt]

"pigm" "FP" "S"
"1" "Allo" 0 1.01300935986307e-05
"2" "Anthera" 0 1.01300935986307e-05
"3" "b.Cryp" 0 1.01300935986307e-05
"4" "bb.Car" 0 1.01300935986307e-05
"5" "c.Neo" 0 1.01300935986307e-05
"6" "Cantha.c" 0 1.01300935986307e-05
"7" "Cantha.t" 0 1.01300935986307e-05
"8" "Chl.a" 0 1.01300935986307e-05
"9" "Chl.b" 0 1.01300935986307e-05
"10" "Chl.c1" 0 1.01300935986307e-05
"11" "Chl.c2" 0 1.01300935986307e-05
"12" "Diadino.c" 0 1.01300935986307e-05
"13" "Diadino.t" 0 1.01300935986307e-05
"14" "Diato" 0 1.01300935986307e-05
"15" "Dino" 0 1.01300935986307e-05
"16" "Echin.c" 0 1.01300935986307e-05
"17" "Echin.t" 0 1.01300935986307e-05
"18" "Fuco" 0 1.01300935986307e-05
"19" "Lut" 0 1.01300935986307e-05
"20" "Myxo" 0 1.01300935986307e-05
"21" "Peri" 0 1.01300935986307e-05
"22" "Phe.a" 0 1.01300935986307e-05
"23" "Phe.b" 0 1.01300935986307e-05
"24" "Pheide.a" 0 1.01300935986307e-05
"25" "Viola" 0 1.01300935986307e-05
"26" "Zea.13c" 0 1.01300935986307e-05
"27" "Zea.9c" 0 1.01300935986307e-05
"28" "Zea.t" 0 1.01300935986307e-05
"29" "Allo" 0 2.75364493497472e-05
"30" "Anthera" 0 2.75364493497472e-05
"31" "b.Cryp" 0 2.75364493497472e-05
"32" "bb.Car" 0 2.75364493497472e-05
"33" "c.Neo" 0 2.75364493497472e-05
"34" "Cantha.c" 0 2.75364493497472e-05
"35" "Cantha.t" 0 2.75364493497472e-05
"36" "Chl.a" 0 2.75364493497472e-05
"37" "Chl.b" 0 2.75364493497472e-05
"38" "Chl.c1" 0 2.75364493497472e-05
"39" "Chl.c2" 0 2.75364493497472e-05
"40" "Diadino.c" 0 2.75364493497472e-05
"41" "Diadino.t" 0 2.75364493497472e-05
"42" "Diato" 0 2.75364493497472e-05
"43" "Dino" 0 2.75364493497472e-05
"44" "Echin.c" 0 2.75364493497472e-05
"45" "Echin.t" 0 2.75364493497472e-05
"46" "Fuco" 0 2.75364493497472e-05
"47" "Lut" 0 2.75364493497472e-05
"48" "Myxo" 0 2.75364493497472e-05
"49" "Peri" 0 2.75364493497472e-05
"50" "Phe.a" 0 2.75364493497472e-05
"51" "Phe.b" 0 2.75364493497472e-05
"52" "Pheide.a" 0 2.75364493497472e-05
"53" "Viola" 0 2.75364493497472e-05
"54" "Zea.13c" 0 2.75364493497472e-05
"55" "Zea.9c" 0 2.75364493497472e-05
"56" "Zea.t" 0 2.75364493497472e-05
"57" "Allo" 0 7.48518298877006e-05
"58" "Anthera" 0 7.48518298877006e-05
"59" "b.Cryp" 0 7.48518298877006e-05
"60" "bb.Car" 0 7.48518298877006e-05
"61" "c.Neo" 0 7.48518298877006e-05
"62" "Cantha.c" 0 7.48518298877006e-05
"63" "Cantha.t" 0 7.48518298877006e-05
"64" "Chl.a" 0 7.48518298877006e-05
"65" "Chl.b" 0 7.48518298877006e-05
"66" "Chl.c1" 0 7.48518298877006e-05
"67" "Chl.c2" 0 7.48518298877006e-05
"68" "Diadino.c" 0 7.48518298877006e-05
"69" "Diadino.t" 0 7.48518298877006e-05
"70" "Diato" 0 7.48518298877006e-05
"71" "Dino" 0 7.48518298877006e-05
"72" "Echin.c" 0 7.48518298877006e-05
"73" "Echin.t" 0 7.48518298877006e-05
"74" "Fuco" 0 7.48518298877006e-05
"75" "Lut" 0 7.48518298877006e-05
"76" "Myxo" 0 7.48518298877006e-05
"77" "Peri" 0 7.48518298877006e-05
"78" "Phe.a" 0 7.48518298877006e-05
"79" "Phe.b" 0 7.48518298877006e-05
"80" "Pheide.a" 0 7.48518298877006e-05
"81" "Viola" 0 7.48518298877006e-05
"82" "Zea.13c" 0 7.48518298877006e-05
"83" "Zea.9c" 0 7.48518298877006e-05
"84" "Zea.t" 0 7.48518298877006e-05
"85" "Allo" 0 0.000203468369010644
"86" "Anthera" 0 0.000203468369010644
"87" "b.Cryp" 0.00041 0.000203468369010644
"88" "bb.Car" 0 0.000203468369010644
"89" "c.Neo" 0 0.000203468369010644
"90" "Cantha.c" 0 0.000203468369010644
"91" "Cantha.t" 0 0.000203468369010644
"92" "Chl.a" 0 0.000203468369010644
"93" "Chl.b" 0 0.000203468369010644
"94" "Chl.c1" 0 0.000203468369010644
"95" "Chl.c2" 0 0.000203468369010644
"96" "Diadino.c" 0 0.000203468369010644
"97" "Diadino.t" 0 0.000203468369010644
"98" "Diato" 0 0.000203468369010644
"99" "Dino" 0 0.000203468369010644
"100" "Echin.c" 1e-05 0.000203468369010644
"101" "Echin.t" 0 0.000203468369010644
"102" "Fuco" 0 0.000203468369010644
"103" "Lut" 1e-05 0.000203468369010644
"104" "Myxo" 0 0.000203468369010644
"105" "Peri" 0 0.000203468369010644
"106" "Phe.a" 0 0.000203468369010644
"107" "Phe.b" 0 0.000203468369010644
"108" "Pheide.a" 0 0.000203468369010644
"109" "Viola" 0 0.000203468369010644
"110" "Zea.13c" 0 0.000203468369010644
"111" "Zea.9c" 2e-05 0.000203468369010644
"112" "Zea.t" 0.00016 0.000203468369010644
"113" "Allo" 1e-05 0.000553084370147834
"114" "Anthera" 3e-05 0.000553084370147834
"115" "b.Cryp" 0.01333 0.000553084370147834
"116" "bb.Car" 0.00034 0.000553084370147834
"117" "c.Neo" 0 0.000553084370147834
"118" "Cantha.c" 1e-05 0.000553084370147834
"119" "Cantha.t" 0.00013 0.000553084370147834
"120" "Chl.a" 0 0.000553084370147834
"121" "Chl.b" 0 0.000553084370147834
"122" "Chl.c1" 0 0.000553084370147834
"123" "Chl.c2" 0 0.000553084370147834
"124" "Diadino.c" 6e-05 0.000553084370147834
"125" "Diadino.t" 2e-05 0.000553084370147834
"126" "Diato" 0 0.000553084370147834
"127" "Dino" 0 0.000553084370147834
"128" "Echin.c" 0.00126 0.000553084370147834
"129" "Echin.t" 0.00128 0.000553084370147834
"130" "Fuco" 0 0.000553084370147834
"131" "Lut" 0.0027 0.000553084370147834
"132" "Myxo" 0 0.000553084370147834
"133" "Peri" 0 0.000553084370147834
"134" "Phe.a" 0 0.000553084370147834
"135" "Phe.b" 0 0.000553084370147834
"136" "Pheide.a" 0 0.000553084370147834
"137" "Viola" 0 0.000553084370147834
"138" "Zea.13c" 0.00106 0.000553084370147834
"139" "Zea.9c" 0.00086 0.000553084370147834
"140" "Zea.t" 0.01378 0.000553084370147834
"141" "Allo" 0.00236 0.00150343919297757
"142" "Anthera" 0.00233 0.00150343919297757
"143" "b.Cryp" 0.06882 0.00150343919297757
"144" "bb.Car" 0.00789 0.00150343919297757
"145" "c.Neo" 9e-04 0.00150343919297757
"146" "Cantha.c" 0.00709 0.00150343919297757
"147" "Cantha.t" 0.00164 0.00150343919297757
"148" "Chl.a" 0 0.00150343919297757
"149" "Chl.b" 0 0.00150343919297757
"150" "Chl.c1" 0 0.00150343919297757
"151" "Chl.c2" 0 0.00150343919297757
"152" "Diadino.c" 0.00601 0.00150343919297757
"153" "Diadino.t" 0.01141 0.00150343919297757
"154" "Diato" 0.00162 0.00150343919297757
"155" "Dino" 0.0014 0.00150343919297757
"156" "Echin.c" 0.01042 0.00150343919297757
"157" "Echin.t" 0.02496 0.00150343919297757
"158" "Fuco" 0.00295 0.00150343919297757
"159" "Lut" 0.02634 0.00150343919297757
"160" "Myxo" 0 0.00150343919297757
"161" "Peri" 0 0.00150343919297757
"162" "Phe.a" 0 0.00150343919297757
"163" "Phe.b" 0 0.00150343919297757
"164" "Pheide.a" 0 0.00150343919297757
"165" "Viola" 5e-04 0.00150343919297757
"166" "Zea.13c" 0.01797 0.00150343919297757
"167" "Zea.9c" 0.00905 0.00150343919297757
"168" "Zea.t" 0.07351 0.00150343919297757
"169" "Allo" 0.04232 0.00408677143846407
"170" "Anthera" 0.02087 0.00408677143846407
"171" "b.Cryp" 0.12724 0.00408677143846407
"172" "bb.Car" 0.02864 0.00408677143846407
"173" "c.Neo" 0.0283 0.00408677143846407
"174" "Cantha.c" 0.05464 0.00408677143846407
"175" "Cantha.t" 0.01263 0.00408677143846407
"176" "Chl.a" 0 0.00408677143846407
"177" "Chl.b" 0 0.00408677143846407
"178" "Chl.c1" 0 0.00408677143846407
"179" "Chl.c2" 0 0.00408677143846407
"180" "Diadino.c" 0.04316 0.00408677143846407
"181" "Diadino.t" 0.06993 0.00408677143846407
"182" "Diato" 0.03764 0.00408677143846407
"183" "Dino" 0.02952 0.00408677143846407
"184" "Echin.c" 0.02866 0.00408677143846407
"185" "Echin.t" 0.08389 0.00408677143846407
"186" "Fuco" 0.02559 0.00408677143846407
"187" "Lut" 0.06593 0.00408677143846407
"188" "Myxo" 0.00026 0.00408677143846407
"189" "Peri" 8e-05 0.00408677143846407
"190" "Phe.a" 0.00014 0.00408677143846407
"191" "Phe.b" 0 0.00408677143846407
"192" "Pheide.a" 1e-05 0.00408677143846407
"193" "Viola" 0.03277 0.00408677143846407
"194" "Zea.13c" 0.05176 0.00408677143846407
"195" "Zea.9c" 0.02962 0.00408677143846407
"196" "Zea.t" 0.158 0.00408677143846407
"197" "Allo" 0.14629 0.0111089965382423
"198" "Anthera" 0.03785 0.0111089965382423
"199" "b.Cryp" 0.15982 0.0111089965382423
"200" "bb.Car" 0.05312 0.0111089965382423
"201" "c.Neo" 0.09495 0.0111089965382423
"202" "Cantha.c" 0.10325 0.0111089965382423
"203" "Cantha.t" 0.04359 0.0111089965382423
"204" "Chl.a" 0 0.0111089965382423
"205" "Chl.b" 0 0.0111089965382423
"206" "Chl.c1" 9e-05 0.0111089965382423
"207" "Chl.c2" 3e-05 0.0111089965382423
"208" "Diadino.c" 0.06962 0.0111089965382423
"209" "Diadino.t" 0.14829 0.0111089965382423
"210" "Diato" 0.12978 0.0111089965382423
"211" "Dino" 0.09135 0.0111089965382423
"212" "Echin.c" 0.04012 0.0111089965382423
"213" "Echin.t" 0.12394 0.0111089965382423
"214" "Fuco" 0.0443 0.0111089965382423
"215" "Lut" 0.09025 0.0111089965382423
"216" "Myxo" 0.02429 0.0111089965382423
"217" "Peri" 0.0104 0.0111089965382423
"218" "Phe.a" 0.01589 0.0111089965382423
"219" "Phe.b" 1e-05 0.0111089965382423
"220" "Pheide.a" 0.00543 0.0111089965382423
"221" "Viola" 0.12496 0.0111089965382423
"222" "Zea.13c" 0.05989 0.0111089965382423
"223" "Zea.9c" 0.04204 0.0111089965382423
"224" "Zea.t" 0.20596 0.0111089965382423
"225" "Allo" 0.24299 0.0301973834223185
"226" "Anthera" 0.03639 0.0301973834223185
"227" "b.Cryp" 0.16916 0.0301973834223185
"228" "bb.Car" 0.06332 0.0301973834223185
"229" "c.Neo" 0.16151 0.0301973834223185
"230" "Cantha.c" 0.11194 0.0301973834223185
"231" "Cantha.t" 0.07604 0.0301973834223185
"232" "Chl.a" 0 0.0301973834223185
"233" "Chl.b" 3e-05 0.0301973834223185
"234" "Chl.c1" 0.00548 0.0301973834223185
"235" "Chl.c2" 0.01271 0.0301973834223185
"236" "Diadino.c" 0.06251 0.0301973834223185
"237" "Diadino.t" 0.20532 0.0301973834223185
"238" "Diato" 0.19428 0.0301973834223185
"239" "Dino" 0.13401 0.0301973834223185
"240" "Echin.c" 0.03545 0.0301973834223185
"241" "Echin.t" 0.13814 0.0301973834223185
"242" "Fuco" 0.04764 0.0301973834223185
"243" "Lut" 0.0947 0.0301973834223185
"244" "Myxo" 0.09675 0.0301973834223185
"245" "Peri" 0.06093 0.0301973834223185
"246" "Phe.a" 0.05202 0.0301973834223185
"247" "Phe.b" 0.00677 0.0301973834223185
"248" "Pheide.a" 0.02541 0.0301973834223185
"249" "Viola" 0.21574 0.0301973834223185
"250" "Zea.13c" 0.0442 0.0301973834223185
"251" "Zea.9c" 0.03975 0.0301973834223185
"252" "Zea.t" 0.19767 0.0301973834223185
"253" "Allo" 0.29571 0.0820849986238988
"254" "Anthera" 0.02241 0.0820849986238988
"255" "b.Cryp" 0.17751 0.0820849986238988
"256" "bb.Car" 0.04773 0.0820849986238988
"257" "c.Neo" 0.21573 0.0820849986238988
"258" "Cantha.c" 0.08494 0.0820849986238988
"259" "Cantha.t" 0.0965 0.0820849986238988
"260" "Chl.a" 0.00532 0.0820849986238988
"261" "Chl.b" 0.04197 0.0820849986238988
"262" "Chl.c1" 0.05146 0.0820849986238988
"263" "Chl.c2" 0.09619 0.0820849986238988
"264" "Diadino.c" 0.03825 0.0820849986238988
"265" "Diadino.t" 0.23534 0.0820849986238988
"266" "Diato" 0.20979 0.0820849986238988
"267" "Dino" 0.13008 0.0820849986238988
"268" "Echin.c" 0.02085 0.0820849986238988
"269" "Echin.t" 0.13409 0.0820849986238988
"270" "Fuco" 0.04094 0.0820849986238988
"271" "Lut" 0.08933 0.0820849986238988
"272" "Myxo" 0.18168 0.0820849986238988
"273" "Peri" 0.13044 0.0820849986238988
"274" "Phe.a" 0.0862 0.0820849986238988
"275" "Phe.b" 0.08321 0.0820849986238988
"276" "Pheide.a" 0.04697 0.0820849986238988
"277" "Viola" 0.26272 0.0820849986238988
"278" "Zea.13c" 0.02162 0.0820849986238988
"279" "Zea.9c" 0.02299 0.0820849986238988
"280" "Zea.t" 0.15009 0.0820849986238988
"281" "Allo" 0.291 0.22313016014843
"282" "Anthera" 0.00813 0.22313016014843
"283" "b.Cryp" 0.16828 0.22313016014843
"284" "bb.Car" 0.02671 0.22313016014843
"285" "c.Neo" 0.22843 0.22313016014843
"286" "Cantha.c" 0.05615 0.22313016014843
"287" "Cantha.t" 0.08527 0.22313016014843
"288" "Chl.a" 0.0681 0.22313016014843
"289" "Chl.b" 0.2044 0.22313016014843
"290" "Chl.c1" 0.11165 0.22313016014843
"291" "Chl.c2" 0.21165 0.22313016014843
"292" "Diadino.c" 0.01755 0.22313016014843
"293" "Diadino.t" 0.24856 0.22313016014843
"294" "Diato" 0.19559 0.22313016014843
"295" "Dino" 0.10091 0.22313016014843
"296" "Echin.c" 0.00773 0.22313016014843
"297" "Echin.t" 0.12444 0.22313016014843
"298" "Fuco" 0.02739 0.22313016014843
"299" "Lut" 0.07063 0.22313016014843
"300" "Myxo" 0.25727 0.22313016014843
"301" "Peri" 0.17389 0.22313016014843
"302" "Phe.a" 0.16814 0.22313016014843
"303" "Phe.b" 0.18134 0.22313016014843
"304" "Pheide.a" 0.09374 0.22313016014843
"305" "Viola" 0.25711 0.22313016014843
"306" "Zea.13c" 0.00595 0.22313016014843
"307" "Zea.9c" 0.00772 0.22313016014843
"308" "Zea.t" 0.08672 0.22313016014843
