# Supplementary material for: Spectrophotometric Analysis of Pigments: A Critical Assessment of a High-Throughput Method for Analysis of Algal Pigment Mixtures by Spectral Deconvolution
Source: PLoS One. 2015 Sep 11;10(9):e0137645. doi: 10.1371/journal.pone.0137645 (PMC4567325; doi:10.1371/journal.pone.0137645)
Supplement: S3 File — Contains an R-script for running the simulation (“Simulation of summed spectra.R”), which loads a script containing the actual simulation function (“Spectrum.simulation.function.R”). Ancillary files includes a text file with GP parameters for all pigments included in the simulation. (ZIP) [file pone.0137645.s005.zip › Figure 2_FPR_FNR.R]

############################################################################
### Read data from simulation of false positive and false negative rates ### 
############################################################################
### False negatives
fn <- read.table("false.negative.data.txt", header = T)

# Extrapolate false negative rates to more x-values
x.val <- seq(-4.99, -0.65, 0.01) # log10 of the standard deviations
p.fn <- matrix(NA, ncol = 28, nrow = length(x.val)) # matrix for new values

for(i in 1:28){
	s.i <- with(subset(fn, pigm == unique(pigm)[i]), approx(log10(S), FN, 
		xout = x.val))$y
	p.fn[ , i] <- s.i
}
colnames(p.fn) <- unique(fn$pigm)

# Find row where P(false negative > 0.05)
fn.rownr <- apply(p.fn, 2, function(x) which(x > 0.05)[1]) 

# Corresponding S-value
S.fn <- 10^x.val[fn.rownr]
S.fn.data <- data.frame(pigment = colnames(p.fn), S.fn = round(S.fn, 5))
S.fn.data <- S.fn.data[order(S.fn.data$S.fn), ]

### False positives
fp <- read.table("false.positives.data.txt")

# Extrapolate false positives to more x-values
p.fp <- matrix(NA, ncol = 28, nrow = length(x.val))

for(i in 1:28){
	s.i <- with(subset(fp, pigm == unique(pigm)[i]), approx(log10(S), FP, 
		xout = x.val))$y
	p.fp[ , i] <- s.i
}
colnames(p.fp) <- unique(fp$pigm)

# Find row where P(false positive > 0.05)
fp.rownr <- apply(p.fp, 2, function(x) which(x > 0.05)[1]) 

# Corresponding S 
S.fp <- 10^x.val[fp.rownr]
S.fp.data <- data.frame(pigment = colnames(p.fp), S.fp = round(S.fp, 5))
S.fp.data <- S.fp.data[order(S.fp.data$S.fp), ]


##################################################################
### Dotchart of stadard deviation where error rate exceeds 5 % ###
##################################################################
# False negative rates are generally higher than false positive rates, 
# order after the former
with(S.fn.data, dotchart(rev(S.fn), labels = rev(pigment), xlab = 
	"Sd. of added error where P(error rate) > = 0.05", pch = 21, bg = 1))
points(c(0.191,0.191),c(1,2), pch = "*", cex = 1.3) # Pigments where error rate !> 0.05

# Reorder false positive rates so thety can be added to the same plot
S.fp.data$pigment <- factor(S.fp.data$pigment, levels = S.fn.data$pigment, order = T)
S.fp.data <- S.fp.data[order(S.fp.data$pigment), ]
points(rev(S.fp.data$S.fp), S.fp.data$pigment, bg = "grey", pch = 21)
points(rep(0.191,4),c(20, 23, 26, 27), pch = "*", col = "grey", cex = 1.3)

legend("topright", legend = c("FNR", "FPR", "FNR always < 0.05", 
	"FPR always < 0.05"), pch = c(21,21,8,8), col= c("black", "black", "black", "grey"),
	bg = "white", inset = c(0.08, 0), bty = "o", pt.bg = c("black", "grey", NA, NA),
	ncol = 2, pt.cex =c(1,1,0.5,0.5), cex = 0.8) 

###########################################################
### Plot of error rate vs. standard dev. of added error ###
###########################################################

par(mfrow = c(5,6), mar = c(0,0,0,0)+0.2, oma = c(6,6,4,4))
for(i in 1:length(unique(fn$pigm))){
	plot(FN ~ log10(S), data = subset(fn, pigm == S.fn.data$pigment[i]), ylim = c(0,1), 
	xaxp = c(-5, -1, 4), xlim = c(-5,-0.7), xlab = "", main ="", ylab = "",
	xaxt = "n", yaxt = "n", pch = 16, lwd = 2)
	
	lines(with(subset(fn, pigm == S.fn.data$pigment[i]),
		smooth.spline(log10(S), FN, spar = 0.1)), lwd = 2)	
	
	#points(FP ~ log10(S), data = subset(fp, pigm == S.fn.data$pigment[i]), 
	#xaxp = c(-5, -1, 4), xlim = c(-5,-1), xlab = "", main ="", ylab = "",
	#xaxt = "n", yaxt = "n", add = T, col = "grey", pch = 16)
	
	lines(with(subset(fp, pigm == S.fn.data$pigment[i]),
		smooth.spline(log10(S), FP, spar = 0.1)), col = "grey", lwd = 2)

	legend("topleft", legend = S.fn.data$pigment[i], bty ="n")
	
	if (i %in% c(24, 25,26,27,28))
	axis(1, col = "grey40", col.axis = "grey20", at = seq(-5, -1, 1))

	if (i %in% c(1, 7,13,19,25))
	axis(2, col = "grey40", col.axis = "grey20", at = seq(0, 0.8, 0.2))
	}

mtext("P(error)", 2, outer = T, line = 3, cex = 1.3)
mtext("log10(S) of added error" , 1, outer = T, line = 3, cex = 1.3)

plot(1,1, type = "n", xaxt = "n", yaxt = "n" )
legend("topright", legend = c("FNR", "FPR"), lty = 1, lwd = 2, col = c("black", "grey"),
	 cex = 1.5, inset = c(0.09,0.23), bty = "n")
