# Supplementary material for: Spectrophotometric Analysis of Pigments: A Critical Assessment of a High-Throughput Method for Analysis of Algal Pigment Mixtures by Spectral Deconvolution
Source: PLoS One. 2015 Sep 11;10(9):e0137645. doi: 10.1371/journal.pone.0137645 (PMC4567325; doi:10.1371/journal.pone.0137645)
Supplement: S3 File — Contains an R-script for running the simulation (“Simulation of summed spectra.R”), which loads a script containing the actual simulation function (“Spectrum.simulation.function.R”). Ancillary files includes a text file with GP parameters for all pigments included in the simulation. (ZIP) [file pone.0137645.s005.zip › simulation of summed spectra.R]

library(nnls)
source("pigment.spectrum.R")

# Read ALL 28 Gaussian peak parameters
gp <- read.table("g.peaks.28.txt", header = T)
w <- 400:700 

# Make a matrix with all 28 Gaussian peak component spectra as columns
X.list <- by(gp[,-1], gp[, 1], function(x) { gaussian.peak.function(x, w) })
X.pig <- matrix(unlist(X.list), ncol = length(unique(gp$pigment)))
colnames(X.pig) <- names(X.list)

# Source function for simulating individual spectra with error and fitting them as weighted 
# sums of all component spectra 
source("spectrum.simulation.function.R")

# Calculate faste/true postive for different values of S (takes 5-10 min to run loop...)
S.seq <- exp(seq(-11.5, -1, 1))
round((S.seq), 5)
TP <- NULL
FP <- NULL
for(i in 1:length(S.seq)){
	m <- confusion.mc(X = X.pig, N = 100000, S = S.seq[i], N.pig = 4)
	true.positive <- diag(m[[1]]) / (100000 * (4/28)) # change to 20 when using core
	false.positive <- diag(m[[2]]) / (100000)
	TP <- c(TP, true.positive)
	FP <- c(FP, false.positive)
}

### False positives	
fp <- data.frame(pigm = colnames(X.pig), FP, S = rep(S.seq, each = ncol(X.pig)))
# write.table(fp, "false.positives.data.txt")
fn <- data.frame(pigm = colnames(X.pig), FN = 1 - TP, S = rep(S.seq, each = ncol(X.pig)))
# write.table(fn, "false.negatives.data.txt")

### To obtain figure 2 in the paper, run "Figure 2_FPR_FNR.R", which use the data 
### calculated here as input
