# Supplementary material for: Spectrophotometric Analysis of Pigments: A Critical Assessment of a High-Throughput Method for Analysis of Algal Pigment Mixtures by Spectral Deconvolution
Source: PLoS One. 2015 Sep 11;10(9):e0137645. doi: 10.1371/journal.pone.0137645 (PMC4567325; doi:10.1371/journal.pone.0137645)
Supplement: S3 File — Contains an R-script for running the simulation (“Simulation of summed spectra.R”), which loads a script containing the actual simulation function (“Spectrum.simulation.function.R”). Ancillary files includes a text file with GP parameters for all pigments included in the simulation. (ZIP) [file pone.0137645.s005.zip › Spectrum.simulation.function.R]

# True positive / false positive simulation function
X <- X.pig

confusion.mc <- function(X, N, S, N.pig) { 						
	m <- nrow(X)
	n <- ncol(X)

# Empty matrixes for storage of data
	true.pos <- matrix(0.0, ncol = n, nrow = n) 
		rownames(true.pos) <- colnames(X); colnames(true.pos) <- colnames(X)
	true.pos.i <- matrix(0.0, ncol = n, nrow = n) 
		rownames(true.pos.i) <- colnames(X); colnames(true.pos.i) <- colnames(X)
	false.pos <- matrix(0.0, ncol = n, nrow = n) # make an empty matrix with the same dims as X
		rownames(false.pos) <- colnames(X); colnames(false.pos) <- colnames(X)
	false.pos.i <- matrix(0.0, ncol = n, nrow = n) # make an empty matrix with the same dims as X
		rownames(false.pos.i) <- colnames(X); colnames(false.pos.i) <- colnames(X)

# Draw 4 random spectra to simulate an extract spectrum with 1/4 of each pigment, do N iterations
	for (j in 1:N) {  											
		p.incl <- sort(sample(1:ncol(X), 4))					
			d.i <- X[, p.incl] # Draw 4 spectra				
			d.i <- rowSums(apply(d.i, 2, function(x) x * 0.25))   # Weigthed sum  
			d.i <- (d.i / max(d.i)) + rnorm(m, sd = S) 		# Variation

				coef.i <- coef(nnls(X, d.i)) # model spectrum as a sum of GP specs 
				names(coef.i) <- colnames(X) # modelled weights	

			# Pigments identified in sample (must be given more that 1% weigth). Try also with 5
			p.ident <- which(colnames(X) %in% names(coef.i[coef.i > 0.05]) == "TRUE")	
		
			# Identify "true positives" 
				for(k in 1:length(p.incl)){

					# If pigment is included AND identified, give it a value of 1
					if (sum(p.ident %in% p.incl[k])> 0) { 		
						true.pos.i[p.incl[k], p.incl[k]] <- 1	  
						}
					# If not identified, give ut a value of 0
					else{
						true.pos.i[p.incl[k], p.incl[k]] <- 0
						}
					}
					# Accumulate values
						true.pos <- true.pos + true.pos.i
					
					# Set to zero	
						true.pos.i <- matrix(0.0, ncol = n, nrow = n) 
						rownames(true.pos.i) <- colnames(X); colnames(true.pos.i) <- colnames(X)
		
			
				# Identify false positives
				for(l in 1:length(p.ident)){
			
					# if a pigment is identified, but NOT present in sample, give it a value of 1
					if(sum(p.incl %in% p.ident[l]) == 0) { 	
						false.pos.i[p.ident[l], p.ident[l]] <- 1 
					}
					# If not present and not identified --> 0
					else { 
						false.pos.i[p.ident[l], p.ident[l]] <- 0
						}
					}
					# Accumulate values
						false.pos <- false.pos + false.pos.i	
				
					# Set to zero
					false.pos.i <- matrix(0.0, ncol = n, nrow = n) # make an empty matrix with the same dims as X
					rownames(false.pos.i) <- colnames(X); colnames(false.pos.i) <- colnames(X)
		
			}
	# Return the two matrixes
	return(list(true.pos, false.pos))
	print(i)
}
