# Supplementary material for: Spectrophotometric Analysis of Pigments: A Critical Assessment of a High-Throughput Method for Analysis of Algal Pigment Mixtures by Spectral Deconvolution
Source: PLoS One. 2015 Sep 11;10(9):e0137645. doi: 10.1371/journal.pone.0137645 (PMC4567325; doi:10.1371/journal.pone.0137645)
Supplement: S4 File — The R-script “Sediments.R” contains code for fitting spectra and calculating pigment concentrations in sediment samples. Ancillary files include the measured absorbance spectra from sediments, sample ID’s, specific absorption coefficients, GP parameters, and the “pigment.function.R”, which contains all functions used in the modified-GPS analysis. The script “Sediments GPS vs. HPLC_PCA.R” contains the analysis of concentrations vs HPLC for sediment samples. (ZIP) [file pone.0137645.s006.zip]

Archive with 13 entries (12 files):
- .Rapp.history
- gaussian.peak.parameters.txt
- pigment.function.R
- Sediment abs spec.txt
- Sediment sample ID.txt
- Sediment vs HPLC and PCA/
- Sediment vs HPLC and PCA/.Rapp.history
- Sediment vs HPLC and PCA/Sediment HPLC.txt
- Sediment vs HPLC and PCA/Sediments GPS vs HPLC_PCA.R
- Sediment vs HPLC and PCA/Steinsfjorden μg per gDW.txt
- Sediments.R
- specific absorption coefficients.txt
- Steinsfjorden μg per gDW.txt
