# Supplementary material for: Spectrophotometric Analysis of Pigments: A Critical Assessment of a High-Throughput Method for Analysis of Algal Pigment Mixtures by Spectral Deconvolution
Source: PLoS One. 2015 Sep 11;10(9):e0137645. doi: 10.1371/journal.pone.0137645 (PMC4567325; doi:10.1371/journal.pone.0137645)
Supplement: S4 File — The R-script “Sediments.R” contains code for fitting spectra and calculating pigment concentrations in sediment samples. Ancillary files include the measured absorbance spectra from sediments, sample ID’s, specific absorption coefficients, GP parameters, and the “pigment.function.R”, which contains all functions used in the modified-GPS analysis. The script “Sediments GPS vs. HPLC_PCA.R” contains the analysis of concentrations vs HPLC for sediment samples. (ZIP) [file pone.0137645.s006.zip › Sediment abs spec.txt]

nm	St0	St1	St2	St3	St4	St5	St6	St7	St8	St9	St10	St11	St12	St13	St14	St15	St16	St17	St18	St19	St20	St21	St22	St23	St24	St25	St26	St27	St28	St29	St30	St31	St32	St33	St34	St35	St36	St37	St38	St39
350	0.532	0.524	0.436	0.435	0.543	0.307	0.406	0.293	0.303	0.333	0.384	0.298	0.334	0.273	0.301	0.263	0.24	0.258	0.248	0.259	0.373	0.383	0.356	0.248	0.307	0.233	0.256	0.244	0.295	0.366	0.381	0.221	0.244	0.32	0.274	0.242	0.238	0.247	0.236	0.235
351	0.532	0.524	0.435	0.435	0.543	0.306	0.405	0.293	0.302	0.332	0.383	0.298	0.333	0.272	0.3	0.262	0.24	0.258	0.248	0.258	0.372	0.381	0.355	0.247	0.306	0.233	0.255	0.243	0.294	0.365	0.38	0.221	0.243	0.32	0.273	0.242	0.238	0.247	0.235	0.234
352	0.533	0.523	0.434	0.435	0.542	0.305	0.403	0.291	0.3	0.33	0.381	0.296	0.331	0.271	0.299	0.26	0.238	0.256	0.246	0.257	0.37	0.379	0.353	0.246	0.305	0.231	0.253	0.242	0.292	0.363	0.378	0.219	0.242	0.318	0.271	0.24	0.236	0.245	0.234	0.233
353	0.534	0.523	0.433	0.434	0.54	0.303	0.4	0.289	0.298	0.328	0.379	0.294	0.33	0.269	0.297	0.259	0.237	0.255	0.245	0.255	0.368	0.377	0.351	0.244	0.303	0.23	0.252	0.24	0.29	0.361	0.376	0.218	0.24	0.316	0.269	0.239	0.235	0.243	0.232	0.231
354	0.536	0.523	0.433	0.434	0.539	0.302	0.398	0.287	0.296	0.326	0.378	0.293	0.328	0.268	0.295	0.257	0.235	0.253	0.243	0.253	0.366	0.375	0.349	0.243	0.301	0.228	0.25	0.238	0.289	0.359	0.375	0.216	0.238	0.314	0.268	0.237	0.233	0.242	0.23	0.23
355	0.537	0.523	0.432	0.434	0.537	0.3	0.397	0.285	0.295	0.324	0.376	0.292	0.327	0.267	0.294	0.256	0.234	0.252	0.242	0.252	0.364	0.374	0.347	0.241	0.3	0.227	0.249	0.237	0.287	0.358	0.373	0.215	0.237	0.312	0.266	0.236	0.232	0.24	0.229	0.228
356	0.539	0.523	0.433	0.434	0.537	0.3	0.395	0.284	0.294	0.323	0.374	0.291	0.327	0.267	0.294	0.255	0.233	0.251	0.241	0.251	0.363	0.372	0.346	0.24	0.299	0.226	0.248	0.236	0.286	0.357	0.372	0.214	0.236	0.311	0.265	0.235	0.231	0.239	0.228	0.227
357	0.541	0.524	0.433	0.433	0.537	0.299	0.394	0.283	0.293	0.321	0.373	0.29	0.326	0.266	0.293	0.254	0.232	0.25	0.24	0.25	0.362	0.371	0.344	0.239	0.298	0.225	0.247	0.235	0.285	0.355	0.371	0.213	0.235	0.31	0.264	0.234	0.23	0.238	0.227	0.227
358	0.543	0.525	0.433	0.434	0.536	0.298	0.392	0.282	0.291	0.32	0.372	0.29	0.325	0.265	0.291	0.253	0.231	0.248	0.239	0.248	0.36	0.37	0.342	0.237	0.296	0.224	0.246	0.234	0.283	0.354	0.37	0.212	0.234	0.308	0.263	0.233	0.229	0.237	0.226	0.225
359	0.547	0.527	0.433	0.434	0.536	0.297	0.39	0.281	0.29	0.319	0.37	0.289	0.324	0.264	0.29	0.251	0.23	0.247	0.238	0.247	0.358	0.368	0.341	0.236	0.295	0.223	0.244	0.232	0.282	0.352	0.368	0.211	0.233	0.306	0.261	0.232	0.228	0.236	0.225	0.224
360	0.549	0.528	0.434	0.434	0.536	0.296	0.39	0.28	0.29	0.318	0.37	0.288	0.324	0.263	0.29	0.251	0.23	0.246	0.237	0.247	0.357	0.367	0.34	0.235	0.294	0.223	0.244	0.232	0.281	0.352	0.367	0.21	0.232	0.306	0.261	0.231	0.227	0.235	0.224	0.224
361	0.552	0.53	0.435	0.434	0.537	0.296	0.389	0.279	0.289	0.317	0.369	0.288	0.323	0.263	0.289	0.25	0.229	0.246	0.237	0.246	0.356	0.366	0.338	0.234	0.293	0.222	0.243	0.231	0.28	0.35	0.366	0.209	0.231	0.305	0.26	0.231	0.227	0.235	0.223	0.223
362	0.555	0.531	0.436	0.434	0.537	0.295	0.388	0.279	0.288	0.316	0.368	0.287	0.322	0.262	0.288	0.249	0.228	0.245	0.236	0.245	0.355	0.364	0.337	0.234	0.292	0.221	0.242	0.231	0.279	0.349	0.365	0.209	0.231	0.304	0.259	0.23	0.226	0.234	0.223	0.222
363	0.558	0.533	0.436	0.434	0.537	0.295	0.387	0.278	0.287	0.315	0.368	0.287	0.322	0.262	0.288	0.249	0.228	0.244	0.236	0.244	0.354	0.364	0.336	0.233	0.291	0.221	0.242	0.23	0.278	0.349	0.364	0.208	0.23	0.303	0.258	0.229	0.225	0.233	0.222	0.222
364	0.562	0.535	0.438	0.435	0.537	0.295	0.387	0.277	0.287	0.314	0.367	0.286	0.322	0.261	0.287	0.248	0.227	0.243	0.235	0.243	0.352	0.362	0.335	0.232	0.29	0.22	0.241	0.229	0.278	0.348	0.363	0.207	0.229	0.302	0.257	0.229	0.224	0.232	0.221	0.221
365	0.566	0.538	0.439	0.436	0.537	0.294	0.386	0.277	0.286	0.313	0.366	0.286	0.321	0.261	0.286	0.247	0.226	0.242	0.234	0.242	0.351	0.362	0.334	0.231	0.288	0.219	0.24	0.228	0.277	0.347	0.362	0.206	0.229	0.301	0.256	0.228	0.224	0.231	0.22	0.22
366	0.57	0.54	0.44	0.437	0.538	0.294	0.385	0.276	0.285	0.312	0.365	0.285	0.321	0.26	0.286	0.246	0.226	0.242	0.234	0.242	0.35	0.36	0.332	0.23	0.287	0.218	0.239	0.228	0.276	0.346	0.361	0.205	0.228	0.3	0.255	0.227	0.223	0.23	0.22	0.22
367	0.574	0.542	0.441	0.438	0.538	0.293	0.385	0.276	0.284	0.312	0.365	0.285	0.32	0.26	0.285	0.246	0.225	0.241	0.233	0.241	0.349	0.359	0.332	0.23	0.287	0.218	0.239	0.227	0.275	0.345	0.361	0.205	0.227	0.299	0.254	0.227	0.223	0.23	0.219	0.219
368	0.576	0.544	0.442	0.439	0.538	0.293	0.384	0.275	0.284	0.312	0.364	0.285	0.32	0.26	0.285	0.246	0.225	0.24	0.233	0.241	0.348	0.359	0.331	0.229	0.286	0.218	0.238	0.227	0.274	0.345	0.36	0.204	0.227	0.298	0.254	0.227	0.222	0.23	0.219	0.219
369	0.58	0.547	0.444	0.441	0.539	0.293	0.383	0.275	0.283	0.311	0.364	0.284	0.32	0.259	0.284	0.245	0.224	0.24	0.233	0.24	0.347	0.358	0.33	0.228	0.286	0.217	0.237	0.226	0.274	0.344	0.359	0.204	0.226	0.297	0.253	0.226	0.222	0.229	0.218	0.218
370	0.585	0.55	0.445	0.443	0.539	0.292	0.383	0.274	0.283	0.31	0.363	0.284	0.32	0.259	0.283	0.244	0.224	0.239	0.232	0.239	0.346	0.357	0.328	0.227	0.285	0.217	0.237	0.225	0.273	0.343	0.358	0.203	0.226	0.296	0.252	0.225	0.221	0.228	0.217	0.217
371	0.589	0.552	0.447	0.444	0.54	0.292	0.382	0.273	0.282	0.31	0.362	0.284	0.319	0.258	0.283	0.243	0.223	0.238	0.232	0.239	0.345	0.356	0.327	0.227	0.284	0.216	0.236	0.225	0.272	0.342	0.358	0.203	0.225	0.295	0.251	0.225	0.22	0.227	0.217	0.217
372	0.592	0.554	0.448	0.446	0.541	0.292	0.382	0.273	0.282	0.309	0.362	0.283	0.319	0.258	0.282	0.243	0.223	0.238	0.231	0.238	0.344	0.355	0.326	0.226	0.283	0.216	0.235	0.224	0.271	0.342	0.357	0.202	0.224	0.295	0.251	0.224	0.22	0.227	0.217	0.217
373	0.595	0.556	0.449	0.447	0.541	0.291	0.381	0.273	0.281	0.309	0.362	0.283	0.319	0.258	0.282	0.243	0.222	0.237	0.231	0.238	0.343	0.354	0.326	0.226	0.282	0.215	0.235	0.224	0.271	0.341	0.356	0.202	0.224	0.294	0.25	0.224	0.22	0.227	0.216	0.216
374	0.599	0.559	0.45	0.448	0.542	0.291	0.381	0.273	0.281	0.308	0.361	0.283	0.319	0.258	0.281	0.242	0.222	0.237	0.23	0.237	0.343	0.353	0.325	0.225	0.282	0.215	0.234	0.223	0.271	0.34	0.356	0.201	0.224	0.293	0.249	0.223	0.219	0.226	0.216	0.216
375	0.601	0.56	0.451	0.449	0.542	0.291	0.38	0.272	0.28	0.308	0.361	0.283	0.319	0.257	0.281	0.242	0.221	0.236	0.23	0.237	0.342	0.353	0.324	0.224	0.281	0.214	0.234	0.223	0.27	0.339	0.355	0.201	0.223	0.292	0.249	0.223	0.219	0.226	0.215	0.215
376	0.605	0.562	0.453	0.45	0.542	0.29	0.379	0.272	0.28	0.307	0.36	0.282	0.318	0.257	0.28	0.241	0.221	0.236	0.229	0.236	0.341	0.352	0.323	0.223	0.28	0.214	0.233	0.222	0.269	0.338	0.354	0.2	0.223	0.291	0.248	0.222	0.218	0.225	0.214	0.215
377	0.608	0.564	0.454	0.452	0.543	0.29	0.378	0.271	0.279	0.306	0.36	0.282	0.318	0.256	0.28	0.241	0.22	0.235	0.229	0.236	0.34	0.351	0.322	0.223	0.28	0.214	0.233	0.222	0.269	0.338	0.353	0.2	0.222	0.29	0.247	0.222	0.218	0.224	0.214	0.214
378	0.61	0.566	0.454	0.453	0.543	0.29	0.378	0.271	0.279	0.306	0.359	0.281	0.318	0.256	0.279	0.24	0.22	0.235	0.229	0.235	0.339	0.35	0.321	0.222	0.279	0.213	0.232	0.221	0.268	0.337	0.353	0.199	0.222	0.29	0.247	0.222	0.217	0.224	0.214	0.214
379	0.612	0.567	0.455	0.454	0.544	0.29	0.378	0.271	0.279	0.306	0.359	0.281	0.318	0.256	0.279	0.24	0.22	0.234	0.228	0.235	0.338	0.349	0.321	0.222	0.279	0.213	0.232	0.221	0.268	0.336	0.352	0.199	0.221	0.289	0.247	0.221	0.217	0.224	0.213	0.214
380	0.615	0.569	0.456	0.455	0.544	0.289	0.377	0.27	0.278	0.306	0.359	0.281	0.317	0.256	0.278	0.239	0.219	0.234	0.228	0.234	0.337	0.349	0.32	0.221	0.278	0.212	0.231	0.221	0.267	0.336	0.352	0.198	0.221	0.289	0.246	0.221	0.216	0.223	0.213	0.213
381	0.617	0.571	0.457	0.456	0.544	0.289	0.377	0.27	0.278	0.305	0.358	0.281	0.317	0.255	0.278	0.239	0.219	0.233	0.227	0.234	0.337	0.348	0.319	0.221	0.278	0.212	0.231	0.22	0.267	0.335	0.351	0.198	0.22	0.288	0.245	0.22	0.216	0.223	0.212	0.212
382	0.62	0.573	0.458	0.457	0.544	0.289	0.376	0.269	0.277	0.305	0.358	0.28	0.317	0.255	0.277	0.238	0.218	0.233	0.227	0.234	0.336	0.347	0.318	0.22	0.277	0.212	0.231	0.22	0.266	0.334	0.35	0.197	0.22	0.287	0.244	0.22	0.216	0.222	0.212	0.212
383	0.624	0.576	0.46	0.458	0.544	0.289	0.376	0.269	0.277	0.304	0.357	0.28	0.317	0.255	0.277	0.238	0.218	0.232	0.227	0.233	0.335	0.346	0.317	0.219	0.276	0.211	0.23	0.219	0.266	0.334	0.35	0.197	0.22	0.286	0.244	0.22	0.215	0.222	0.211	0.212
384	0.627	0.578	0.461	0.459	0.544	0.288	0.376	0.269	0.277	0.304	0.357	0.28	0.317	0.255	0.276	0.237	0.218	0.232	0.226	0.233	0.334	0.346	0.316	0.219	0.276	0.211	0.23	0.219	0.265	0.333	0.349	0.196	0.219	0.285	0.243	0.219	0.215	0.222	0.211	0.211
385	0.63	0.581	0.462	0.461	0.544	0.288	0.375	0.268	0.277	0.304	0.356	0.28	0.317	0.255	0.276	0.237	0.217	0.232	0.226	0.232	0.333	0.345	0.315	0.218	0.275	0.211	0.229	0.218	0.265	0.332	0.348	0.196	0.219	0.284	0.242	0.219	0.214	0.221	0.21	0.211
386	0.634	0.584	0.464	0.462	0.545	0.288	0.375	0.268	0.276	0.303	0.356	0.28	0.317	0.254	0.275	0.236	0.217	0.231	0.226	0.232	0.332	0.344	0.314	0.217	0.275	0.21	0.229	0.218	0.264	0.332	0.347	0.195	0.218	0.284	0.242	0.219	0.214	0.22	0.21	0.21
387	0.639	0.588	0.466	0.464	0.545	0.288	0.374	0.268	0.276	0.303	0.356	0.28	0.317	0.254	0.275	0.236	0.216	0.23	0.225	0.231	0.331	0.343	0.313	0.217	0.274	0.21	0.228	0.217	0.263	0.331	0.347	0.195	0.218	0.283	0.241	0.218	0.213	0.22	0.209	0.21
388	0.642	0.59	0.467	0.466	0.546	0.288	0.374	0.268	0.276	0.303	0.355	0.28	0.317	0.254	0.275	0.236	0.216	0.23	0.225	0.231	0.33	0.343	0.313	0.216	0.273	0.209	0.228	0.217	0.263	0.331	0.346	0.194	0.217	0.282	0.24	0.218	0.213	0.22	0.209	0.21
389	0.647	0.594	0.469	0.467	0.547	0.287	0.374	0.268	0.275	0.302	0.355	0.279	0.317	0.254	0.274	0.235	0.216	0.229	0.224	0.23	0.33	0.342	0.312	0.215	0.273	0.209	0.227	0.216	0.262	0.33	0.345	0.194	0.217	0.281	0.239	0.217	0.212	0.219	0.208	0.209
390	0.652	0.598	0.471	0.47	0.548	0.288	0.374	0.268	0.275	0.303	0.355	0.28	0.317	0.254	0.274	0.235	0.216	0.229	0.224	0.23	0.329	0.342	0.311	0.215	0.272	0.209	0.227	0.216	0.262	0.33	0.345	0.193	0.216	0.281	0.239	0.217	0.212	0.218	0.208	0.209
391	0.657	0.602	0.473	0.472	0.549	0.287	0.374	0.268	0.275	0.302	0.355	0.28	0.317	0.254	0.273	0.234	0.215	0.228	0.224	0.229	0.328	0.341	0.31	0.214	0.271	0.208	0.226	0.216	0.261	0.329	0.344	0.193	0.216	0.28	0.238	0.217	0.211	0.218	0.208	0.209
392	0.664	0.607	0.476	0.475	0.55	0.288	0.373	0.267	0.275	0.302	0.354	0.28	0.317	0.254	0.273	0.234	0.215	0.227	0.224	0.229	0.327	0.34	0.309	0.213	0.271	0.208	0.225	0.215	0.26	0.328	0.344	0.192	0.215	0.279	0.237	0.216	0.211	0.217	0.207	0.208
393	0.667	0.611	0.478	0.477	0.551	0.288	0.373	0.267	0.275	0.302	0.354	0.279	0.317	0.254	0.273	0.234	0.214	0.227	0.223	0.228	0.326	0.339	0.308	0.213	0.27	0.207	0.225	0.215	0.26	0.327	0.343	0.192	0.215	0.278	0.237	0.216	0.211	0.217	0.207	0.208
394	0.673	0.614	0.48	0.479	0.552	0.288	0.373	0.267	0.274	0.302	0.354	0.279	0.317	0.253	0.272	0.233	0.214	0.227	0.223	0.228	0.325	0.338	0.307	0.212	0.269	0.207	0.224	0.214	0.259	0.327	0.342	0.191	0.215	0.278	0.236	0.215	0.21	0.216	0.206	0.207
395	0.677	0.618	0.482	0.481	0.553	0.287	0.373	0.267	0.274	0.302	0.354	0.28	0.317	0.253	0.272	0.233	0.213	0.226	0.223	0.227	0.324	0.338	0.307	0.212	0.269	0.207	0.224	0.214	0.259	0.326	0.342	0.191	0.214	0.277	0.236	0.215	0.21	0.216	0.206	0.207
396	0.681	0.621	0.484	0.483	0.554	0.288	0.373	0.267	0.274	0.302	0.353	0.279	0.317	0.253	0.272	0.233	0.213	0.226	0.222	0.227	0.323	0.337	0.306	0.211	0.268	0.206	0.224	0.213	0.258	0.325	0.342	0.191	0.214	0.276	0.235	0.215	0.209	0.215	0.205	0.206
397	0.687	0.625	0.485	0.486	0.555	0.287	0.372	0.267	0.273	0.301	0.353	0.279	0.317	0.253	0.271	0.232	0.212	0.225	0.222	0.226	0.322	0.336	0.305	0.21	0.267	0.206	0.223	0.213	0.257	0.325	0.341	0.19	0.213	0.275	0.234	0.214	0.209	0.215	0.205	0.206
398	0.692	0.629	0.487	0.488	0.555	0.287	0.371	0.266	0.273	0.301	0.352	0.279	0.317	0.252	0.27	0.231	0.212	0.224	0.221	0.226	0.321	0.335	0.304	0.209	0.266	0.205	0.222	0.212	0.256	0.323	0.34	0.189	0.212	0.274	0.234	0.213	0.208	0.214	0.204	0.205
399	0.695	0.63	0.488	0.489	0.555	0.286	0.371	0.266	0.272	0.301	0.351	0.278	0.316	0.252	0.27	0.23	0.211	0.223	0.22	0.225	0.32	0.334	0.303	0.209	0.266	0.205	0.221	0.211	0.255	0.323	0.339	0.188	0.212	0.274	0.233	0.213	0.207	0.213	0.203	0.204
400	0.699	0.633	0.489	0.49	0.556	0.286	0.37	0.265	0.272	0.3	0.351	0.278	0.316	0.251	0.269	0.23	0.21	0.222	0.22	0.224	0.319	0.333	0.302	0.208	0.265	0.204	0.221	0.21	0.254	0.322	0.338	0.188	0.211	0.273	0.232	0.212	0.206	0.212	0.202	0.204
401	0.703	0.634	0.49	0.491	0.555	0.285	0.37	0.264	0.271	0.299	0.35	0.277	0.315	0.251	0.268	0.229	0.21	0.222	0.219	0.223	0.318	0.332	0.301	0.207	0.264	0.203	0.22	0.21	0.254	0.32	0.337	0.187	0.21	0.271	0.231	0.211	0.206	0.211	0.202	0.203
402	0.706	0.636	0.49	0.491	0.555	0.284	0.369	0.264	0.27	0.299	0.349	0.276	0.315	0.25	0.267	0.228	0.209	0.221	0.218	0.222	0.317	0.331	0.299	0.206	0.263	0.202	0.219	0.209	0.252	0.319	0.336	0.186	0.209	0.271	0.23	0.21	0.205	0.21	0.201	0.202
403	0.711	0.638	0.491	0.492	0.554	0.284	0.368	0.263	0.269	0.298	0.348	0.276	0.314	0.249	0.266	0.227	0.208	0.219	0.217	0.221	0.315	0.329	0.298	0.205	0.262	0.201	0.218	0.208	0.251	0.318	0.335	0.185	0.208	0.269	0.229	0.209	0.204	0.209	0.2	0.201
404	0.714	0.639	0.491	0.493	0.554	0.283	0.367	0.262	0.268	0.297	0.348	0.275	0.313	0.248	0.265	0.226	0.207	0.219	0.217	0.22	0.314	0.328	0.297	0.204	0.261	0.201	0.217	0.207	0.25	0.317	0.334	0.184	0.207	0.269	0.227	0.209	0.203	0.209	0.199	0.2
405	0.718	0.641	0.492	0.493	0.553	0.282	0.366	0.261	0.267	0.296	0.347	0.274	0.313	0.248	0.265	0.225	0.206	0.218	0.216	0.219	0.313	0.327	0.296	0.203	0.26	0.2	0.216	0.206	0.249	0.316	0.333	0.183	0.206	0.267	0.226	0.208	0.202	0.208	0.198	0.199
406	0.722	0.642	0.492	0.494	0.553	0.282	0.366	0.261	0.267	0.296	0.346	0.274	0.312	0.247	0.264	0.224	0.205	0.217	0.215	0.219	0.312	0.327	0.295	0.202	0.259	0.199	0.215	0.205	0.248	0.315	0.332	0.183	0.206	0.267	0.226	0.207	0.201	0.207	0.198	0.199
407	0.726	0.644	0.492	0.495	0.553	0.281	0.365	0.26	0.266	0.295	0.345	0.273	0.311	0.246	0.263	0.223	0.205	0.216	0.214	0.218	0.311	0.325	0.294	0.201	0.258	0.198	0.215	0.205	0.247	0.314	0.331	0.182	0.205	0.266	0.225	0.206	0.201	0.206	0.197	0.198
408	0.73	0.645	0.493	0.495	0.552	0.28	0.364	0.26	0.265	0.294	0.344	0.272	0.311	0.245	0.262	0.222	0.204	0.215	0.213	0.217	0.31	0.324	0.293	0.2	0.257	0.198	0.214	0.204	0.246	0.313	0.33	0.181	0.204	0.265	0.224	0.205	0.2	0.205	0.196	0.197
409	0.734	0.646	0.493	0.495	0.552	0.28	0.363	0.259	0.265	0.294	0.344	0.272	0.31	0.245	0.261	0.222	0.203	0.214	0.213	0.216	0.309	0.324	0.292	0.2	0.256	0.197	0.213	0.203	0.246	0.313	0.329	0.18	0.203	0.264	0.223	0.205	0.199	0.205	0.195	0.196
410	0.738	0.647	0.493	0.495	0.55	0.279	0.362	0.258	0.263	0.292	0.343	0.271	0.309	0.244	0.26	0.221	0.202	0.213	0.212	0.215	0.307	0.322	0.29	0.198	0.255	0.196	0.212	0.202	0.244	0.311	0.328	0.179	0.202	0.262	0.221	0.203	0.198	0.203	0.194	0.195
411	0.74	0.648	0.492	0.494	0.548	0.277	0.361	0.257	0.262	0.291	0.341	0.27	0.308	0.243	0.259	0.22	0.201	0.212	0.211	0.214	0.306	0.321	0.289	0.197	0.253	0.195	0.211	0.201	0.243	0.31	0.326	0.178	0.201	0.261	0.22	0.202	0.197	0.202	0.193	0.194
412	0.741	0.647	0.491	0.494	0.547	0.276	0.36	0.256	0.261	0.29	0.34	0.269	0.307	0.242	0.258	0.219	0.2	0.211	0.21	0.213	0.305	0.32	0.288	0.196	0.253	0.194	0.21	0.2	0.242	0.309	0.325	0.177	0.2	0.26	0.22	0.201	0.196	0.202	0.192	0.193
413	0.742	0.645	0.489	0.492	0.544	0.275	0.358	0.255	0.26	0.289	0.339	0.267	0.305	0.24	0.257	0.217	0.199	0.21	0.208	0.212	0.304	0.318	0.287	0.195	0.251	0.193	0.208	0.199	0.241	0.308	0.324	0.176	0.199	0.259	0.218	0.2	0.195	0.2	0.191	0.192
414	0.741	0.643	0.487	0.49	0.542	0.273	0.357	0.254	0.259	0.288	0.338	0.266	0.304	0.239	0.256	0.216	0.198	0.209	0.207	0.211	0.303	0.317	0.286	0.195	0.25	0.192	0.207	0.198	0.24	0.307	0.323	0.175	0.198	0.258	0.218	0.199	0.194	0.199	0.19	0.191
415	0.737	0.638	0.483	0.486	0.537	0.271	0.354	0.252	0.257	0.285	0.335	0.263	0.301	0.237	0.254	0.214	0.196	0.207	0.205	0.209	0.301	0.315	0.284	0.193	0.248	0.19	0.206	0.195	0.238	0.305	0.321	0.174	0.196	0.256	0.216	0.197	0.192	0.197	0.188	0.189
416	0.732	0.632	0.478	0.481	0.532	0.268	0.352	0.249	0.254	0.282	0.332	0.261	0.298	0.235	0.251	0.212	0.194	0.205	0.203	0.207	0.299	0.313	0.282	0.191	0.246	0.188	0.204	0.193	0.236	0.303	0.319	0.172	0.194	0.254	0.214	0.195	0.19	0.196	0.186	0.187
417	0.726	0.625	0.473	0.476	0.528	0.265	0.35	0.247	0.253	0.28	0.33	0.259	0.296	0.233	0.25	0.211	0.193	0.204	0.202	0.205	0.297	0.311	0.281	0.19	0.245	0.186	0.202	0.192	0.235	0.301	0.317	0.171	0.192	0.252	0.213	0.194	0.189	0.194	0.185	0.186
418	0.722	0.621	0.47	0.473	0.524	0.263	0.348	0.246	0.251	0.279	0.328	0.257	0.294	0.231	0.248	0.209	0.192	0.203	0.201	0.204	0.296	0.31	0.28	0.189	0.244	0.185	0.201	0.191	0.234	0.301	0.316	0.17	0.191	0.251	0.212	0.193	0.188	0.193	0.184	0.185
419	0.714	0.613	0.465	0.467	0.519	0.261	0.346	0.244	0.249	0.276	0.326	0.254	0.291	0.229	0.246	0.208	0.19	0.202	0.199	0.202	0.294	0.308	0.278	0.187	0.243	0.184	0.2	0.189	0.232	0.299	0.314	0.169	0.19	0.25	0.211	0.191	0.186	0.192	0.182	0.183
420	0.704	0.603	0.458	0.461	0.513	0.257	0.343	0.241	0.246	0.273	0.323	0.251	0.288	0.226	0.244	0.205	0.188	0.2	0.197	0.2	0.292	0.306	0.277	0.186	0.241	0.181	0.197	0.187	0.23	0.297	0.312	0.167	0.187	0.248	0.209	0.189	0.184	0.189	0.18	0.181
421	0.693	0.592	0.45	0.453	0.506	0.253	0.339	0.238	0.243	0.27	0.319	0.248	0.285	0.223	0.241	0.203	0.186	0.198	0.194	0.198	0.29	0.304	0.275	0.184	0.239	0.179	0.195	0.185	0.229	0.295	0.31	0.165	0.185	0.246	0.207	0.187	0.182	0.187	0.178	0.179
422	0.683	0.582	0.442	0.446	0.499	0.249	0.336	0.235	0.241	0.267	0.316	0.245	0.281	0.221	0.239	0.201	0.184	0.196	0.192	0.196	0.288	0.302	0.274	0.182	0.237	0.177	0.193	0.183	0.227	0.293	0.308	0.164	0.183	0.244	0.206	0.185	0.18	0.186	0.176	0.177
423	0.676	0.575	0.437	0.441	0.496	0.247	0.334	0.233	0.239	0.265	0.314	0.242	0.279	0.219	0.237	0.199	0.183	0.194	0.191	0.195	0.287	0.3	0.273	0.181	0.235	0.176	0.192	0.181	0.226	0.292	0.306	0.163	0.182	0.243	0.205	0.183	0.179	0.184	0.175	0.176
424	0.668	0.566	0.431	0.435	0.491	0.244	0.332	0.231	0.237	0.263	0.312	0.24	0.276	0.217	0.235	0.198	0.181	0.193	0.189	0.193	0.285	0.299	0.272	0.18	0.234	0.175	0.191	0.18	0.224	0.29	0.305	0.162	0.18	0.242	0.204	0.182	0.178	0.183	0.174	0.175
425	0.658	0.556	0.424	0.429	0.485	0.241	0.329	0.229	0.234	0.26	0.309	0.237	0.273	0.214	0.233	0.196	0.179	0.191	0.187	0.191	0.284	0.297	0.27	0.178	0.233	0.173	0.189	0.178	0.223	0.289	0.303	0.16	0.178	0.24	0.203	0.18	0.176	0.181	0.172	0.173
426	0.648	0.545	0.417	0.421	0.479	0.237	0.325	0.226	0.232	0.257	0.306	0.234	0.27	0.211	0.231	0.194	0.177	0.189	0.185	0.189	0.282	0.295	0.268	0.177	0.231	0.171	0.187	0.176	0.221	0.287	0.301	0.158	0.176	0.238	0.201	0.178	0.174	0.179	0.17	0.171
427	0.637	0.534	0.409	0.414	0.472	0.234	0.322	0.223	0.229	0.253	0.303	0.231	0.266	0.208	0.228	0.191	0.175	0.187	0.183	0.187	0.28	0.293	0.267	0.175	0.229	0.169	0.185	0.174	0.219	0.285	0.299	0.157	0.174	0.236	0.2	0.176	0.172	0.177	0.168	0.17
428	0.631	0.528	0.404	0.41	0.469	0.232	0.32	0.222	0.228	0.251	0.301	0.229	0.264	0.207	0.227	0.19	0.174	0.187	0.182	0.186	0.279	0.292	0.266	0.174	0.228	0.168	0.184	0.173	0.218	0.284	0.298	0.156	0.173	0.235	0.199	0.175	0.171	0.176	0.167	0.168
429	0.624	0.52	0.399	0.404	0.464	0.229	0.318	0.219	0.225	0.249	0.298	0.226	0.261	0.205	0.225	0.188	0.173	0.185	0.18	0.185	0.277	0.29	0.265	0.173	0.227	0.167	0.182	0.171	0.217	0.282	0.296	0.155	0.172	0.234	0.198	0.173	0.17	0.175	0.166	0.167
430	0.618	0.513	0.394	0.399	0.46	0.227	0.316	0.218	0.224	0.247	0.296	0.225	0.259	0.203	0.224	0.187	0.172	0.184	0.179	0.183	0.276	0.289	0.264	0.172	0.226	0.166	0.181	0.17	0.216	0.281	0.295	0.154	0.171	0.233	0.197	0.172	0.169	0.174	0.165	0.166
431	0.611	0.506	0.388	0.394	0.456	0.224	0.313	0.216	0.222	0.245	0.294	0.222	0.256	0.201	0.222	0.185	0.17	0.183	0.177	0.182	0.275	0.287	0.263	0.171	0.224	0.164	0.18	0.168	0.215	0.28	0.293	0.153	0.169	0.232	0.196	0.17	0.167	0.172	0.164	0.165
432	0.607	0.5	0.385	0.391	0.452	0.222	0.312	0.214	0.221	0.243	0.293	0.221	0.255	0.2	0.221	0.184	0.169	0.182	0.176	0.181	0.274	0.286	0.262	0.17	0.223	0.163	0.179	0.167	0.214	0.279	0.292	0.152	0.168	0.231	0.195	0.17	0.167	0.172	0.163	0.164
433	0.6	0.494	0.379	0.385	0.448	0.22	0.309	0.212	0.219	0.241	0.29	0.218	0.252	0.198	0.219	0.183	0.168	0.18	0.175	0.179	0.272	0.284	0.26	0.169	0.222	0.162	0.177	0.166	0.212	0.277	0.291	0.151	0.167	0.23	0.194	0.168	0.165	0.17	0.161	0.163
434	0.594	0.488	0.375	0.381	0.444	0.218	0.308	0.211	0.217	0.239	0.288	0.216	0.25	0.196	0.218	0.181	0.166	0.179	0.174	0.178	0.271	0.283	0.259	0.168	0.221	0.161	0.176	0.165	0.211	0.276	0.289	0.149	0.165	0.229	0.193	0.167	0.164	0.169	0.16	0.161
435	0.59	0.484	0.372	0.378	0.44	0.216	0.306	0.21	0.216	0.238	0.287	0.215	0.249	0.195	0.216	0.18	0.166	0.178	0.173	0.177	0.27	0.282	0.259	0.167	0.22	0.16	0.175	0.164	0.21	0.275	0.288	0.149	0.165	0.228	0.192	0.166	0.163	0.168	0.159	0.161
436	0.586	0.481	0.369	0.375	0.438	0.215	0.305	0.209	0.215	0.237	0.286	0.214	0.248	0.194	0.216	0.18	0.165	0.177	0.172	0.176	0.269	0.281	0.258	0.166	0.219	0.159	0.174	0.163	0.21	0.274	0.288	0.148	0.164	0.227	0.191	0.165	0.162	0.168	0.159	0.16
437	0.58	0.476	0.365	0.371	0.433	0.213	0.303	0.207	0.213	0.235	0.284	0.212	0.246	0.192	0.214	0.178	0.164	0.176	0.171	0.175	0.268	0.28	0.257	0.165	0.218	0.158	0.173	0.162	0.208	0.273	0.286	0.147	0.163	0.226	0.19	0.164	0.161	0.166	0.158	0.159
438	0.573	0.47	0.361	0.366	0.428	0.21	0.301	0.205	0.212	0.233	0.282	0.21	0.244	0.19	0.212	0.177	0.162	0.175	0.169	0.173	0.266	0.278	0.255	0.164	0.217	0.156	0.172	0.16	0.207	0.272	0.285	0.146	0.161	0.224	0.189	0.163	0.16	0.165	0.156	0.157
439	0.566	0.465	0.357	0.361	0.423	0.208	0.299	0.204	0.21	0.231	0.28	0.208	0.242	0.189	0.211	0.175	0.161	0.174	0.168	0.172	0.265	0.277	0.254	0.163	0.215	0.155	0.17	0.159	0.206	0.27	0.283	0.145	0.16	0.223	0.188	0.161	0.159	0.164	0.155	0.156
440	0.56	0.461	0.353	0.358	0.419	0.206	0.298	0.203	0.209	0.23	0.278	0.207	0.24	0.187	0.21	0.174	0.16	0.173	0.166	0.171	0.263	0.275	0.253	0.162	0.214	0.154	0.169	0.158	0.205	0.269	0.282	0.144	0.159	0.222	0.187	0.16	0.158	0.163	0.154	0.155
441	0.556	0.459	0.351	0.355	0.416	0.205	0.297	0.202	0.208	0.229	0.278	0.206	0.239	0.187	0.209	0.174	0.159	0.172	0.165	0.17	0.263	0.274	0.252	0.161	0.214	0.153	0.169	0.157	0.204	0.269	0.281	0.144	0.158	0.221	0.186	0.16	0.157	0.162	0.153	0.154
442	0.55	0.455	0.348	0.353	0.412	0.204	0.295	0.2	0.207	0.228	0.276	0.204	0.238	0.185	0.208	0.173	0.158	0.171	0.164	0.169	0.262	0.273	0.251	0.16	0.212	0.152	0.167	0.156	0.203	0.267	0.28	0.143	0.157	0.22	0.185	0.159	0.156	0.161	0.152	0.153
443	0.543	0.451	0.344	0.352	0.408	0.202	0.294	0.199	0.206	0.226	0.275	0.203	0.236	0.184	0.207	0.172	0.157	0.17	0.163	0.168	0.261	0.272	0.25	0.16	0.211	0.151	0.167	0.155	0.202	0.267	0.279	0.142	0.156	0.219	0.184	0.158	0.155	0.16	0.151	0.152
444	0.535	0.446	0.341	0.347	0.403	0.2	0.292	0.198	0.204	0.225	0.273	0.201	0.235	0.183	0.205	0.171	0.156	0.169	0.162	0.167	0.26	0.271	0.249	0.159	0.21	0.15	0.166	0.154	0.201	0.265	0.278	0.141	0.155	0.218	0.183	0.157	0.154	0.159	0.15	0.151
445	0.53	0.443	0.338	0.345	0.4	0.199	0.291	0.197	0.203	0.224	0.272	0.201	0.234	0.182	0.205	0.17	0.156	0.169	0.162	0.166	0.259	0.27	0.249	0.158	0.21	0.149	0.165	0.154	0.201	0.265	0.277	0.141	0.154	0.218	0.183	0.156	0.154	0.159	0.15	0.15
446	0.523	0.439	0.335	0.341	0.396	0.197	0.29	0.196	0.202	0.223	0.271	0.199	0.233	0.181	0.204	0.169	0.155	0.168	0.161	0.165	0.258	0.269	0.247	0.157	0.209	0.149	0.164	0.153	0.2	0.264	0.276	0.14	0.153	0.217	0.182	0.155	0.153	0.158	0.149	0.15
447	0.518	0.435	0.332	0.338	0.393	0.196	0.288	0.195	0.201	0.222	0.27	0.198	0.232	0.18	0.203	0.168	0.154	0.167	0.16	0.164	0.257	0.268	0.247	0.156	0.208	0.148	0.163	0.152	0.199	0.263	0.275	0.139	0.152	0.216	0.181	0.154	0.152	0.157	0.148	0.149
448	0.512	0.432	0.329	0.332	0.39	0.194	0.287	0.194	0.2	0.22	0.268	0.197	0.23	0.179	0.202	0.167	0.153	0.166	0.159	0.164	0.256	0.267	0.246	0.156	0.207	0.147	0.162	0.151	0.199	0.262	0.274	0.138	0.152	0.215	0.18	0.153	0.151	0.156	0.147	0.148
449	0.508	0.429	0.327	0.329	0.387	0.193	0.286	0.193	0.2	0.219	0.268	0.196	0.229	0.178	0.201	0.167	0.152	0.165	0.158	0.163	0.255	0.266	0.245	0.155	0.207	0.146	0.162	0.15	0.198	0.262	0.273	0.138	0.151	0.215	0.18	0.153	0.151	0.156	0.147	0.148
450	0.501	0.424	0.323	0.325	0.383	0.192	0.285	0.192	0.198	0.218	0.266	0.195	0.228	0.177	0.2	0.165	0.151	0.164	0.157	0.162	0.254	0.265	0.244	0.154	0.206	0.145	0.16	0.149	0.197	0.26	0.272	0.137	0.15	0.213	0.179	0.152	0.15	0.154	0.146	0.147
451	0.494	0.419	0.32	0.322	0.38	0.19	0.283	0.19	0.197	0.216	0.264	0.193	0.226	0.175	0.199	0.164	0.15	0.163	0.156	0.161	0.253	0.264	0.243	0.153	0.205	0.144	0.16	0.148	0.196	0.259	0.271	0.136	0.149	0.212	0.178	0.15	0.149	0.154	0.145	0.146
452	0.489	0.416	0.317	0.319	0.377	0.189	0.282	0.189	0.196	0.215	0.263	0.192	0.225	0.175	0.198	0.163	0.149	0.162	0.155	0.16	0.252	0.263	0.242	0.153	0.204	0.144	0.159	0.147	0.195	0.259	0.27	0.135	0.148	0.211	0.177	0.15	0.148	0.153	0.144	0.145
453	0.485	0.413	0.315	0.317	0.375	0.188	0.281	0.189	0.195	0.214	0.262	0.191	0.225	0.174	0.197	0.163	0.149	0.162	0.155	0.16	0.251	0.262	0.241	0.152	0.203	0.143	0.158	0.147	0.195	0.258	0.269	0.135	0.148	0.211	0.177	0.149	0.147	0.153	0.144	0.145
454	0.48	0.409	0.312	0.314	0.372	0.187	0.28	0.188	0.195	0.213	0.261	0.19	0.223	0.173	0.196	0.162	0.148	0.161	0.154	0.159	0.251	0.262	0.241	0.152	0.203	0.143	0.158	0.146	0.194	0.257	0.268	0.134	0.147	0.21	0.176	0.148	0.147	0.152	0.143	0.144
455	0.474	0.404	0.309	0.31	0.369	0.185	0.278	0.186	0.193	0.212	0.26	0.189	0.222	0.172	0.195	0.161	0.147	0.16	0.153	0.158	0.249	0.261	0.24	0.15	0.202	0.141	0.157	0.145	0.193	0.256	0.267	0.133	0.146	0.209	0.175	0.147	0.146	0.151	0.142	0.143
456	0.467	0.399	0.305	0.306	0.365	0.183	0.276	0.185	0.192	0.21	0.258	0.187	0.22	0.17	0.194	0.16	0.146	0.159	0.152	0.157	0.248	0.259	0.239	0.149	0.201	0.141	0.156	0.144	0.193	0.255	0.266	0.132	0.145	0.208	0.174	0.146	0.145	0.15	0.141	0.142
457	0.463	0.396	0.302	0.303	0.363	0.182	0.275	0.184	0.19	0.209	0.257	0.186	0.219	0.169	0.193	0.159	0.145	0.159	0.151	0.156	0.248	0.258	0.238	0.149	0.2	0.14	0.155	0.144	0.192	0.254	0.265	0.132	0.144	0.208	0.174	0.146	0.144	0.149	0.14	0.141
458	0.457	0.392	0.3	0.3	0.36	0.181	0.274	0.183	0.189	0.208	0.256	0.185	0.218	0.169	0.192	0.158	0.145	0.158	0.15	0.156	0.247	0.258	0.237	0.148	0.199	0.139	0.154	0.143	0.192	0.253	0.264	0.131	0.144	0.207	0.173	0.145	0.143	0.149	0.14	0.141
459	0.453	0.389	0.297	0.298	0.359	0.18	0.273	0.182	0.189	0.207	0.255	0.185	0.217	0.168	0.192	0.158	0.145	0.158	0.15	0.155	0.246	0.257	0.237	0.148	0.199	0.139	0.154	0.143	0.191	0.253	0.264	0.131	0.143	0.207	0.173	0.145	0.143	0.149	0.14	0.141
460	0.448	0.385	0.295	0.295	0.357	0.179	0.272	0.181	0.188	0.206	0.254	0.183	0.216	0.167	0.191	0.157	0.144	0.157	0.149	0.155	0.246	0.256	0.236	0.147	0.198	0.139	0.153	0.142	0.191	0.252	0.263	0.13	0.143	0.206	0.172	0.144	0.143	0.148	0.139	0.14
461	0.445	0.383	0.293	0.293	0.355	0.178	0.271	0.18	0.187	0.205	0.253	0.183	0.215	0.166	0.19	0.157	0.143	0.156	0.149	0.154	0.245	0.256	0.236	0.146	0.197	0.138	0.153	0.141	0.19	0.251	0.263	0.13	0.142	0.206	0.172	0.143	0.142	0.147	0.138	0.14
462	0.441	0.379	0.29	0.29	0.353	0.177	0.27	0.179	0.186	0.204	0.251	0.181	0.214	0.165	0.189	0.156	0.142	0.156	0.148	0.153	0.244	0.255	0.235	0.146	0.196	0.137	0.152	0.141	0.189	0.25	0.262	0.129	0.141	0.205	0.171	0.143	0.141	0.147	0.138	0.139
463	0.437	0.377	0.288	0.288	0.351	0.176	0.269	0.178	0.185	0.203	0.251	0.18	0.213	0.165	0.188	0.155	0.142	0.155	0.147	0.153	0.243	0.254	0.234	0.145	0.196	0.136	0.151	0.14	0.189	0.25	0.261	0.129	0.141	0.204	0.171	0.142	0.141	0.146	0.137	0.138
464	0.435	0.374	0.286	0.286	0.35	0.175	0.268	0.178	0.184	0.202	0.25	0.18	0.212	0.164	0.188	0.154	0.141	0.154	0.147	0.152	0.243	0.254	0.234	0.145	0.195	0.136	0.151	0.14	0.188	0.249	0.26	0.128	0.14	0.204	0.17	0.141	0.14	0.146	0.137	0.138
465	0.433	0.373	0.285	0.285	0.348	0.175	0.267	0.177	0.184	0.202	0.249	0.179	0.212	0.164	0.187	0.154	0.141	0.154	0.147	0.152	0.242	0.253	0.233	0.144	0.195	0.136	0.151	0.139	0.188	0.249	0.26	0.128	0.14	0.203	0.17	0.141	0.14	0.145	0.136	0.138
466	0.43	0.371	0.283	0.283	0.347	0.174	0.266	0.176	0.183	0.201	0.248	0.178	0.211	0.163	0.187	0.153	0.14	0.154	0.146	0.151	0.242	0.253	0.233	0.144	0.194	0.135	0.15	0.139	0.187	0.248	0.259	0.127	0.139	0.203	0.17	0.141	0.14	0.145	0.136	0.137
467	0.427	0.368	0.281	0.281	0.345	0.173	0.265	0.175	0.182	0.2	0.247	0.177	0.21	0.162	0.186	0.153	0.14	0.153	0.145	0.151	0.241	0.252	0.232	0.143	0.194	0.135	0.149	0.138	0.187	0.248	0.259	0.127	0.139	0.202	0.169	0.14	0.139	0.144	0.135	0.136
468	0.425	0.366	0.28	0.279	0.344	0.172	0.264	0.175	0.181	0.199	0.247	0.177	0.209	0.162	0.185	0.152	0.139	0.152	0.145	0.15	0.24	0.251	0.231	0.143	0.193	0.134	0.149	0.137	0.186	0.247	0.258	0.126	0.138	0.201	0.168	0.139	0.138	0.143	0.135	0.136
469	0.424	0.365	0.279	0.278	0.343	0.172	0.263	0.174	0.181	0.199	0.246	0.176	0.209	0.161	0.185	0.152	0.139	0.152	0.144	0.15	0.24	0.25	0.231	0.142	0.193	0.134	0.148	0.137	0.186	0.246	0.257	0.126	0.138	0.201	0.168	0.139	0.138	0.143	0.134	0.136
470	0.423	0.364	0.278	0.277	0.342	0.171	0.262	0.174	0.18	0.198	0.246	0.176	0.208	0.161	0.184	0.151	0.139	0.152	0.144	0.149	0.239	0.25	0.23	0.142	0.192	0.134	0.148	0.137	0.185	0.246	0.257	0.126	0.137	0.201	0.168	0.139	0.138	0.143	0.134	0.135
471	0.422	0.362	0.276	0.276	0.341	0.17	0.262	0.173	0.179	0.197	0.245	0.175	0.207	0.16	0.184	0.151	0.138	0.151	0.143	0.149	0.238	0.249	0.229	0.141	0.192	0.133	0.148	0.136	0.185	0.245	0.256	0.125	0.137	0.2	0.167	0.138	0.137	0.142	0.134	0.135
472	0.42	0.36	0.275	0.274	0.339	0.169	0.261	0.172	0.179	0.196	0.244	0.174	0.206	0.159	0.183	0.15	0.137	0.15	0.143	0.148	0.237	0.248	0.228	0.141	0.191	0.132	0.147	0.135	0.184	0.244	0.255	0.125	0.136	0.199	0.166	0.137	0.136	0.141	0.133	0.134
473	0.419	0.359	0.273	0.273	0.338	0.169	0.26	0.172	0.178	0.196	0.243	0.173	0.206	0.159	0.182	0.149	0.137	0.15	0.142	0.148	0.237	0.247	0.228	0.14	0.191	0.132	0.146	0.135	0.183	0.244	0.255	0.124	0.135	0.199	0.166	0.137	0.136	0.141	0.132	0.134
474	0.417	0.357	0.272	0.272	0.337	0.168	0.259	0.171	0.177	0.195	0.242	0.172	0.205	0.158	0.181	0.149	0.136	0.149	0.142	0.147	0.236	0.247	0.227	0.14	0.19	0.131	0.146	0.134	0.183	0.243	0.254	0.124	0.135	0.198	0.165	0.136	0.135	0.141	0.132	0.133
475	0.415	0.355	0.271	0.271	0.336	0.167	0.258	0.171	0.177	0.195	0.242	0.172	0.205	0.158	0.181	0.148	0.136	0.149	0.142	0.147	0.236	0.246	0.227	0.14	0.19	0.131	0.146	0.134	0.182	0.243	0.253	0.124	0.135	0.198	0.165	0.136	0.135	0.14	0.132	0.133
476	0.414	0.354	0.27	0.27	0.335	0.167	0.258	0.17	0.177	0.194	0.241	0.172	0.204	0.158	0.181	0.148	0.136	0.149	0.141	0.147	0.235	0.246	0.227	0.139	0.19	0.131	0.145	0.134	0.182	0.243	0.253	0.124	0.135	0.197	0.165	0.136	0.135	0.14	0.132	0.133
477	0.412	0.352	0.268	0.268	0.334	0.166	0.257	0.17	0.176	0.193	0.24	0.171	0.204	0.157	0.18	0.148	0.135	0.148	0.141	0.146	0.235	0.245	0.226	0.139	0.189	0.13	0.145	0.134	0.181	0.242	0.252	0.123	0.134	0.197	0.164	0.135	0.134	0.14	0.131	0.132
478	0.409	0.348	0.266	0.266	0.332	0.165	0.256	0.169	0.175	0.192	0.239	0.17	0.203	0.156	0.179	0.147	0.134	0.148	0.14	0.146	0.234	0.244	0.225	0.138	0.188	0.13	0.144	0.133	0.181	0.241	0.251	0.122	0.133	0.196	0.164	0.135	0.134	0.139	0.13	0.132
479	0.405	0.344	0.263	0.264	0.33	0.164	0.255	0.167	0.174	0.191	0.238	0.169	0.201	0.155	0.178	0.146	0.133	0.147	0.139	0.145	0.233	0.243	0.224	0.137	0.187	0.129	0.143	0.132	0.18	0.24	0.25	0.121	0.132	0.195	0.163	0.134	0.133	0.138	0.129	0.131
480	0.402	0.342	0.261	0.262	0.329	0.163	0.254	0.167	0.173	0.19	0.237	0.168	0.201	0.154	0.178	0.145	0.133	0.147	0.139	0.144	0.233	0.243	0.224	0.137	0.187	0.128	0.143	0.132	0.179	0.24	0.25	0.121	0.132	0.194	0.162	0.133	0.132	0.138	0.129	0.131
481	0.397	0.338	0.259	0.26	0.327	0.162	0.253	0.166	0.172	0.19	0.236	0.167	0.2	0.154	0.177	0.145	0.133	0.146	0.138	0.144	0.232	0.242	0.223	0.137	0.186	0.128	0.143	0.131	0.179	0.239	0.249	0.121	0.132	0.194	0.162	0.133	0.132	0.137	0.129	0.13
482	0.392	0.334	0.256	0.257	0.325	0.161	0.252	0.165	0.171	0.189	0.235	0.166	0.199	0.153	0.176	0.144	0.132	0.146	0.138	0.143	0.231	0.242	0.222	0.136	0.186	0.127	0.142	0.131	0.178	0.239	0.249	0.12	0.131	0.193	0.161	0.132	0.132	0.137	0.128	0.13
483	0.387	0.33	0.253	0.254	0.323	0.16	0.251	0.164	0.17	0.187	0.234	0.165	0.198	0.152	0.175	0.143	0.131	0.145	0.137	0.142	0.23	0.241	0.222	0.135	0.185	0.127	0.141	0.13	0.178	0.238	0.248	0.12	0.13	0.192	0.16	0.132	0.131	0.136	0.127	0.129
484	0.383	0.327	0.251	0.252	0.322	0.159	0.25	0.163	0.17	0.187	0.233	0.164	0.197	0.152	0.175	0.143	0.131	0.145	0.137	0.142	0.23	0.24	0.221	0.135	0.185	0.126	0.141	0.13	0.177	0.237	0.247	0.119	0.13	0.192	0.16	0.131	0.13	0.136	0.127	0.129
485	0.378	0.322	0.248	0.249	0.32	0.158	0.249	0.162	0.169	0.186	0.232	0.163	0.196	0.15	0.174	0.142	0.13	0.144	0.136	0.141	0.229	0.24	0.221	0.134	0.184	0.125	0.14	0.129	0.177	0.236	0.246	0.119	0.129	0.191	0.16	0.131	0.13	0.135	0.126	0.128
486	0.372	0.318	0.245	0.246	0.319	0.157	0.248	0.161	0.168	0.185	0.231	0.162	0.195	0.15	0.174	0.142	0.13	0.144	0.135	0.141	0.228	0.239	0.22	0.134	0.183	0.125	0.14	0.128	0.176	0.236	0.246	0.118	0.129	0.191	0.159	0.13	0.129	0.135	0.126	0.128
487	0.366	0.313	0.242	0.243	0.317	0.156	0.247	0.16	0.167	0.184	0.229	0.161	0.194	0.149	0.173	0.141	0.129	0.143	0.135	0.14	0.228	0.238	0.219	0.133	0.183	0.124	0.139	0.128	0.175	0.235	0.245	0.118	0.128	0.19	0.159	0.129	0.129	0.134	0.125	0.127
488	0.363	0.311	0.241	0.241	0.316	0.156	0.246	0.16	0.166	0.183	0.229	0.161	0.193	0.149	0.173	0.141	0.129	0.143	0.134	0.14	0.227	0.238	0.219	0.133	0.182	0.124	0.139	0.128	0.175	0.235	0.245	0.118	0.128	0.19	0.159	0.129	0.129	0.134	0.125	0.127
489	0.357	0.306	0.238	0.238	0.314	0.155	0.245	0.159	0.165	0.182	0.228	0.16	0.192	0.148	0.172	0.14	0.128	0.142	0.134	0.139	0.227	0.237	0.218	0.132	0.182	0.123	0.139	0.127	0.175	0.234	0.244	0.117	0.127	0.189	0.158	0.128	0.128	0.133	0.125	0.127
490	0.35	0.3	0.234	0.234	0.312	0.154	0.243	0.157	0.164	0.181	0.226	0.158	0.19	0.147	0.171	0.139	0.127	0.142	0.133	0.139	0.226	0.237	0.218	0.132	0.181	0.123	0.138	0.126	0.174	0.233	0.244	0.116	0.127	0.189	0.157	0.128	0.128	0.133	0.124	0.126
491	0.344	0.296	0.232	0.231	0.31	0.153	0.242	0.156	0.163	0.18	0.225	0.157	0.189	0.146	0.17	0.139	0.127	0.141	0.132	0.138	0.225	0.236	0.217	0.131	0.181	0.122	0.138	0.126	0.173	0.233	0.243	0.116	0.126	0.188	0.157	0.127	0.127	0.132	0.123	0.125
492	0.338	0.291	0.229	0.228	0.309	0.152	0.241	0.155	0.162	0.178	0.224	0.156	0.188	0.145	0.169	0.138	0.126	0.141	0.132	0.137	0.224	0.235	0.216	0.13	0.18	0.121	0.137	0.125	0.173	0.232	0.242	0.115	0.125	0.187	0.156	0.126	0.126	0.132	0.123	0.125
493	0.333	0.288	0.226	0.225	0.307	0.151	0.24	0.154	0.161	0.178	0.223	0.155	0.187	0.144	0.169	0.137	0.126	0.14	0.131	0.137	0.224	0.235	0.216	0.13	0.179	0.121	0.137	0.125	0.172	0.231	0.242	0.115	0.125	0.187	0.156	0.126	0.126	0.131	0.122	0.125
494	0.328	0.284	0.224	0.223	0.306	0.151	0.239	0.154	0.16	0.177	0.222	0.155	0.186	0.144	0.168	0.137	0.125	0.14	0.131	0.137	0.224	0.234	0.215	0.13	0.179	0.121	0.136	0.124	0.172	0.231	0.241	0.115	0.125	0.187	0.156	0.126	0.126	0.131	0.122	0.124
495	0.325	0.282	0.222	0.221	0.305	0.15	0.239	0.153	0.16	0.177	0.222	0.154	0.186	0.143	0.168	0.137	0.125	0.14	0.131	0.136	0.223	0.234	0.215	0.13	0.179	0.12	0.136	0.124	0.172	0.231	0.241	0.114	0.124	0.186	0.156	0.126	0.125	0.131	0.122	0.124
496	0.318	0.276	0.219	0.217	0.303	0.149	0.237	0.152	0.158	0.175	0.22	0.153	0.185	0.142	0.167	0.136	0.124	0.139	0.13	0.135	0.222	0.233	0.214	0.129	0.178	0.12	0.135	0.123	0.171	0.23	0.24	0.114	0.124	0.186	0.155	0.125	0.125	0.13	0.121	0.123
497	0.311	0.271	0.216	0.213	0.301	0.148	0.236	0.15	0.157	0.174	0.219	0.151	0.183	0.141	0.166	0.135	0.123	0.138	0.129	0.135	0.221	0.232	0.213	0.128	0.177	0.119	0.135	0.123	0.171	0.229	0.239	0.113	0.123	0.185	0.154	0.124	0.124	0.129	0.12	0.123
498	0.306	0.267	0.213	0.21	0.3	0.147	0.235	0.149	0.156	0.173	0.217	0.15	0.182	0.14	0.165	0.134	0.123	0.138	0.128	0.134	0.221	0.231	0.212	0.128	0.177	0.118	0.134	0.122	0.17	0.228	0.238	0.113	0.122	0.184	0.153	0.123	0.123	0.129	0.12	0.122
499	0.303	0.265	0.212	0.209	0.3	0.147	0.234	0.149	0.155	0.172	0.217	0.15	0.182	0.14	0.165	0.134	0.123	0.138	0.128	0.134	0.221	0.231	0.212	0.128	0.177	0.118	0.134	0.122	0.17	0.228	0.238	0.113	0.122	0.184	0.153	0.123	0.123	0.129	0.12	0.122
500	0.299	0.262	0.21	0.207	0.299	0.146	0.233	0.148	0.155	0.172	0.216	0.149	0.181	0.14	0.164	0.134	0.123	0.137	0.128	0.133	0.22	0.231	0.212	0.127	0.176	0.118	0.134	0.122	0.17	0.227	0.238	0.112	0.122	0.184	0.153	0.123	0.123	0.128	0.119	0.122
501	0.295	0.258	0.207	0.204	0.298	0.146	0.232	0.148	0.154	0.171	0.215	0.148	0.18	0.139	0.164	0.133	0.122	0.137	0.127	0.133	0.22	0.23	0.211	0.127	0.176	0.117	0.133	0.121	0.169	0.227	0.237	0.112	0.121	0.183	0.153	0.122	0.123	0.128	0.119	0.121
502	0.291	0.256	0.206	0.202	0.297	0.145	0.231	0.147	0.153	0.17	0.215	0.148	0.179	0.138	0.163	0.133	0.121	0.136	0.127	0.132	0.219	0.229	0.211	0.126	0.175	0.117	0.133	0.121	0.169	0.226	0.237	0.111	0.121	0.183	0.152	0.122	0.122	0.127	0.118	0.121
503	0.285	0.251	0.203	0.199	0.295	0.144	0.23	0.146	0.152	0.169	0.213	0.146	0.178	0.137	0.162	0.132	0.121	0.135	0.126	0.132	0.218	0.229	0.21	0.126	0.174	0.116	0.132	0.12	0.168	0.225	0.236	0.111	0.12	0.182	0.151	0.121	0.122	0.127	0.117	0.12
504	0.281	0.248	0.201	0.197	0.294	0.143	0.228	0.145	0.151	0.168	0.212	0.145	0.177	0.136	0.162	0.131	0.12	0.135	0.125	0.131	0.218	0.228	0.209	0.125	0.174	0.116	0.131	0.119	0.167	0.225	0.236	0.11	0.119	0.181	0.151	0.12	0.121	0.126	0.117	0.12
505	0.277	0.245	0.199	0.194	0.292	0.142	0.228	0.144	0.15	0.167	0.211	0.144	0.176	0.136	0.161	0.131	0.12	0.134	0.125	0.13	0.217	0.227	0.209	0.125	0.173	0.115	0.131	0.119	0.167	0.224	0.235	0.11	0.119	0.181	0.15	0.12	0.12	0.126	0.116	0.119
506	0.275	0.243	0.197	0.193	0.292	0.142	0.227	0.144	0.15	0.166	0.211	0.144	0.175	0.135	0.161	0.131	0.12	0.134	0.125	0.13	0.217	0.227	0.208	0.124	0.173	0.115	0.131	0.119	0.166	0.224	0.235	0.109	0.119	0.181	0.15	0.12	0.12	0.125	0.116	0.119
507	0.271	0.239	0.195	0.191	0.291	0.141	0.226	0.143	0.149	0.166	0.21	0.143	0.174	0.135	0.16	0.13	0.119	0.134	0.124	0.13	0.216	0.226	0.208	0.124	0.173	0.114	0.13	0.118	0.166	0.223	0.234	0.109	0.118	0.18	0.15	0.119	0.12	0.125	0.116	0.118
508	0.266	0.235	0.193	0.188	0.289	0.14	0.225	0.142	0.148	0.165	0.209	0.142	0.174	0.134	0.16	0.129	0.119	0.133	0.123	0.129	0.216	0.226	0.207	0.124	0.172	0.114	0.129	0.118	0.166	0.222	0.234	0.109	0.118	0.179	0.149	0.118	0.119	0.124	0.115	0.118
509	0.26	0.231	0.19	0.185	0.287	0.139	0.224	0.14	0.146	0.163	0.208	0.141	0.172	0.133	0.159	0.128	0.118	0.132	0.123	0.128	0.215	0.225	0.206	0.123	0.171	0.113	0.129	0.117	0.165	0.221	0.233	0.108	0.117	0.178	0.148	0.117	0.118	0.124	0.114	0.117
510	0.258	0.228	0.188	0.184	0.286	0.139	0.223	0.14	0.146	0.163	0.207	0.141	0.172	0.132	0.158	0.128	0.118	0.132	0.122	0.128	0.214	0.224	0.206	0.123	0.171	0.113	0.129	0.117	0.165	0.221	0.232	0.108	0.117	0.178	0.148	0.117	0.118	0.123	0.114	0.117
511	0.254	0.225	0.186	0.181	0.285	0.138	0.222	0.139	0.145	0.162	0.207	0.14	0.171	0.132	0.158	0.128	0.117	0.132	0.122	0.127	0.214	0.224	0.206	0.122	0.171	0.112	0.128	0.116	0.164	0.22	0.232	0.107	0.116	0.178	0.148	0.117	0.118	0.123	0.114	0.116
512	0.25	0.222	0.184	0.179	0.283	0.137	0.221	0.138	0.144	0.161	0.206	0.139	0.17	0.131	0.157	0.127	0.116	0.131	0.121	0.127	0.213	0.223	0.205	0.121	0.17	0.112	0.127	0.116	0.164	0.22	0.231	0.107	0.115	0.177	0.147	0.116	0.117	0.122	0.113	0.116
513	0.247	0.219	0.182	0.177	0.282	0.136	0.22	0.138	0.144	0.161	0.205	0.138	0.169	0.13	0.156	0.127	0.116	0.131	0.121	0.127	0.213	0.223	0.205	0.121	0.17	0.111	0.127	0.115	0.163	0.22	0.231	0.106	0.115	0.177	0.147	0.116	0.117	0.122	0.113	0.115
514	0.242	0.214	0.179	0.174	0.279	0.135	0.219	0.137	0.143	0.159	0.204	0.137	0.168	0.129	0.155	0.126	0.115	0.13	0.12	0.126	0.212	0.222	0.204	0.12	0.169	0.111	0.126	0.114	0.162	0.219	0.23	0.106	0.114	0.176	0.146	0.115	0.116	0.121	0.112	0.115
515	0.237	0.21	0.177	0.172	0.277	0.134	0.218	0.136	0.141	0.158	0.203	0.136	0.167	0.128	0.154	0.125	0.115	0.129	0.119	0.125	0.211	0.221	0.203	0.12	0.168	0.11	0.125	0.114	0.162	0.218	0.229	0.105	0.113	0.175	0.146	0.114	0.115	0.121	0.111	0.114
516	0.232	0.206	0.174	0.169	0.276	0.133	0.217	0.135	0.141	0.157	0.202	0.135	0.166	0.128	0.154	0.124	0.114	0.129	0.119	0.124	0.211	0.22	0.203	0.119	0.167	0.109	0.125	0.113	0.161	0.217	0.228	0.105	0.113	0.175	0.145	0.114	0.115	0.12	0.111	0.113
517	0.23	0.204	0.173	0.168	0.275	0.132	0.216	0.134	0.14	0.157	0.202	0.134	0.165	0.127	0.153	0.124	0.114	0.129	0.118	0.124	0.21	0.22	0.203	0.119	0.167	0.109	0.124	0.113	0.161	0.217	0.228	0.104	0.112	0.174	0.145	0.113	0.114	0.12	0.111	0.113
518	0.226	0.2	0.171	0.166	0.273	0.132	0.216	0.134	0.14	0.156	0.201	0.133	0.164	0.127	0.153	0.123	0.113	0.128	0.118	0.124	0.21	0.219	0.202	0.119	0.167	0.109	0.124	0.112	0.16	0.216	0.228	0.104	0.112	0.174	0.144	0.113	0.114	0.119	0.11	0.112
519	0.222	0.197	0.169	0.164	0.272	0.131	0.214	0.133	0.139	0.155	0.2	0.133	0.163	0.126	0.152	0.123	0.113	0.127	0.117	0.123	0.209	0.218	0.202	0.118	0.166	0.108	0.123	0.112	0.16	0.216	0.227	0.103	0.111	0.173	0.144	0.112	0.113	0.118	0.11	0.112
520	0.218	0.193	0.166	0.161	0.27	0.13	0.213	0.132	0.138	0.154	0.199	0.132	0.162	0.125	0.151	0.122	0.112	0.127	0.116	0.122	0.208	0.217	0.201	0.117	0.165	0.107	0.122	0.111	0.159	0.215	0.226	0.103	0.111	0.172	0.143	0.112	0.112	0.118	0.109	0.111
521	0.216	0.191	0.165	0.16	0.269	0.129	0.213	0.131	0.137	0.153	0.198	0.131	0.162	0.124	0.15	0.121	0.112	0.126	0.116	0.122	0.208	0.217	0.201	0.117	0.164	0.107	0.122	0.111	0.158	0.215	0.226	0.102	0.11	0.172	0.143	0.111	0.112	0.117	0.109	0.111
522	0.213	0.189	0.164	0.159	0.268	0.129	0.212	0.131	0.137	0.153	0.198	0.13	0.161	0.124	0.15	0.121	0.111	0.126	0.116	0.122	0.208	0.217	0.2	0.117	0.164	0.107	0.122	0.11	0.158	0.214	0.226	0.102	0.11	0.172	0.143	0.111	0.112	0.117	0.108	0.11
523	0.21	0.187	0.163	0.158	0.267	0.128	0.212	0.13	0.136	0.152	0.197	0.13	0.161	0.123	0.15	0.121	0.111	0.126	0.115	0.121	0.207	0.216	0.2	0.116	0.164	0.107	0.121	0.11	0.158	0.214	0.225	0.102	0.109	0.171	0.142	0.111	0.111	0.117	0.108	0.11
524	0.209	0.185	0.162	0.157	0.267	0.128	0.211	0.13	0.136	0.152	0.197	0.129	0.16	0.123	0.149	0.12	0.111	0.126	0.115	0.121	0.207	0.216	0.2	0.116	0.163	0.106	0.121	0.11	0.157	0.213	0.225	0.102	0.109	0.171	0.142	0.11	0.111	0.117	0.108	0.11
525	0.206	0.183	0.16	0.155	0.265	0.127	0.21	0.129	0.135	0.151	0.196	0.129	0.159	0.122	0.148	0.12	0.11	0.125	0.114	0.121	0.206	0.215	0.199	0.116	0.162	0.106	0.12	0.109	0.157	0.213	0.224	0.101	0.109	0.17	0.141	0.11	0.111	0.116	0.107	0.109
526	0.203	0.18	0.159	0.153	0.264	0.126	0.209	0.128	0.134	0.15	0.195	0.128	0.158	0.122	0.148	0.119	0.11	0.125	0.114	0.12	0.205	0.215	0.198	0.115	0.162	0.105	0.12	0.109	0.156	0.212	0.223	0.101	0.108	0.17	0.141	0.109	0.11	0.115	0.107	0.109
527	0.201	0.178	0.158	0.152	0.263	0.126	0.208	0.128	0.134	0.149	0.195	0.127	0.158	0.121	0.147	0.118	0.109	0.124	0.113	0.12	0.205	0.214	0.198	0.114	0.161	0.105	0.119	0.108	0.156	0.211	0.223	0.101	0.108	0.169	0.141	0.109	0.11	0.115	0.106	0.108
528	0.2	0.177	0.157	0.152	0.263	0.125	0.208	0.127	0.133	0.149	0.194	0.127	0.157	0.121	0.147	0.118	0.109	0.124	0.113	0.119	0.204	0.214	0.197	0.114	0.161	0.104	0.119	0.108	0.155	0.211	0.222	0.1	0.107	0.169	0.14	0.108	0.109	0.115	0.106	0.108
529	0.198	0.176	0.156	0.151	0.262	0.125	0.207	0.127	0.133	0.148	0.194	0.126	0.157	0.121	0.146	0.118	0.109	0.123	0.112	0.119	0.204	0.213	0.197	0.114	0.16	0.104	0.118	0.107	0.155	0.211	0.222	0.1	0.107	0.168	0.14	0.108	0.109	0.114	0.106	0.107
530	0.197	0.175	0.156	0.151	0.262	0.125	0.207	0.127	0.133	0.148	0.194	0.126	0.157	0.12	0.146	0.117	0.108	0.123	0.112	0.119	0.204	0.213	0.196	0.114	0.16	0.104	0.118	0.107	0.155	0.21	0.222	0.1	0.107	0.168	0.14	0.108	0.109	0.114	0.106	0.107
531	0.196	0.175	0.156	0.151	0.262	0.125	0.207	0.127	0.133	0.148	0.194	0.126	0.157	0.12	0.146	0.117	0.108	0.123	0.112	0.119	0.204	0.213	0.196	0.114	0.16	0.104	0.118	0.107	0.155	0.211	0.222	0.1	0.107	0.168	0.14	0.108	0.109	0.114	0.106	0.107
532	0.195	0.174	0.155	0.15	0.262	0.124	0.207	0.126	0.132	0.148	0.193	0.126	0.156	0.12	0.146	0.117	0.108	0.123	0.112	0.118	0.203	0.212	0.196	0.113	0.159	0.104	0.118	0.107	0.154	0.21	0.221	0.1	0.106	0.168	0.139	0.108	0.109	0.114	0.105	0.107
533	0.193	0.173	0.155	0.149	0.261	0.124	0.206	0.126	0.132	0.147	0.192	0.125	0.156	0.12	0.145	0.117	0.108	0.123	0.112	0.118	0.203	0.212	0.195	0.113	0.159	0.103	0.117	0.106	0.154	0.21	0.221	0.099	0.106	0.167	0.139	0.107	0.108	0.113	0.105	0.106
534	0.192	0.172	0.154	0.149	0.26	0.123	0.205	0.125	0.131	0.146	0.192	0.125	0.155	0.119	0.145	0.116	0.107	0.122	0.111	0.117	0.202	0.211	0.195	0.112	0.158	0.103	0.117	0.106	0.153	0.209	0.22	0.099	0.106	0.167	0.139	0.107	0.108	0.113	0.104	0.106
535	0.192	0.172	0.154	0.149	0.261	0.123	0.205	0.125	0.131	0.147	0.192	0.125	0.155	0.119	0.145	0.116	0.107	0.122	0.111	0.118	0.202	0.211	0.195	0.112	0.158	0.103	0.117	0.106	0.153	0.209	0.22	0.099	0.106	0.167	0.139	0.107	0.108	0.113	0.105	0.106
536	0.191	0.171	0.153	0.148	0.26	0.123	0.205	0.125	0.131	0.146	0.191	0.125	0.155	0.119	0.145	0.116	0.107	0.122	0.111	0.117	0.202	0.211	0.195	0.112	0.158	0.103	0.117	0.106	0.153	0.209	0.22	0.099	0.106	0.167	0.138	0.107	0.108	0.113	0.105	0.106
537	0.189	0.17	0.153	0.148	0.26	0.123	0.205	0.125	0.131	0.146	0.191	0.124	0.155	0.119	0.144	0.116	0.107	0.122	0.111	0.117	0.201	0.211	0.194	0.112	0.157	0.102	0.116	0.105	0.153	0.208	0.22	0.098	0.105	0.166	0.138	0.106	0.107	0.112	0.104	0.105
538	0.187	0.168	0.151	0.147	0.258	0.122	0.204	0.124	0.13	0.145	0.19	0.123	0.154	0.118	0.144	0.115	0.106	0.121	0.11	0.117	0.2	0.21	0.193	0.111	0.156	0.102	0.116	0.105	0.152	0.208	0.219	0.098	0.105	0.165	0.138	0.106	0.107	0.112	0.104	0.105
539	0.186	0.167	0.151	0.146	0.258	0.122	0.204	0.124	0.13	0.145	0.19	0.123	0.154	0.118	0.143	0.115	0.106	0.121	0.11	0.117	0.2	0.21	0.193	0.111	0.156	0.102	0.116	0.105	0.152	0.208	0.219	0.098	0.105	0.165	0.138	0.106	0.107	0.112	0.104	0.105
540	0.183	0.165	0.149	0.145	0.257	0.121	0.203	0.123	0.129	0.144	0.189	0.122	0.153	0.117	0.143	0.114	0.106	0.121	0.109	0.116	0.2	0.209	0.193	0.111	0.156	0.101	0.115	0.104	0.151	0.207	0.218	0.097	0.104	0.165	0.137	0.105	0.106	0.111	0.103	0.104
541	0.181	0.163	0.148	0.143	0.255	0.12	0.202	0.123	0.129	0.143	0.188	0.122	0.152	0.117	0.142	0.114	0.105	0.12	0.109	0.115	0.199	0.208	0.192	0.11	0.155	0.101	0.115	0.103	0.151	0.206	0.218	0.097	0.103	0.164	0.137	0.104	0.106	0.11	0.103	0.104
542	0.179	0.161	0.147	0.142	0.255	0.12	0.201	0.122	0.128	0.143	0.187	0.121	0.152	0.116	0.142	0.113	0.105	0.12	0.109	0.115	0.199	0.208	0.192	0.11	0.155	0.1	0.114	0.103	0.15	0.206	0.217	0.097	0.103	0.164	0.136	0.104	0.105	0.11	0.102	0.103
543	0.177	0.159	0.145	0.141	0.253	0.119	0.2	0.121	0.127	0.142	0.187	0.12	0.151	0.116	0.141	0.113	0.104	0.119	0.108	0.114	0.198	0.207	0.191	0.109	0.154	0.1	0.114	0.102	0.15	0.206	0.217	0.096	0.102	0.163	0.136	0.104	0.105	0.109	0.102	0.103
544	0.174	0.157	0.144	0.139	0.252	0.118	0.2	0.121	0.127	0.141	0.186	0.12	0.15	0.115	0.141	0.112	0.104	0.119	0.108	0.114	0.198	0.207	0.191	0.109	0.154	0.1	0.113	0.102	0.15	0.205	0.217	0.096	0.102	0.163	0.136	0.103	0.104	0.109	0.102	0.102
545	0.171	0.154	0.142	0.138	0.251	0.118	0.199	0.12	0.126	0.141	0.185	0.119	0.15	0.115	0.14	0.112	0.103	0.118	0.107	0.114	0.197	0.206	0.191	0.109	0.154	0.099	0.113	0.102	0.149	0.205	0.216	0.096	0.102	0.163	0.135	0.103	0.104	0.109	0.101	0.102
546	0.17	0.153	0.141	0.137	0.25	0.117	0.199	0.12	0.126	0.14	0.185	0.119	0.149	0.114	0.14	0.112	0.103	0.118	0.107	0.113	0.197	0.206	0.19	0.109	0.153	0.099	0.113	0.101	0.149	0.205	0.216	0.096	0.101	0.162	0.135	0.103	0.104	0.109	0.101	0.102
547	0.167	0.15	0.14	0.136	0.249	0.117	0.198	0.119	0.125	0.139	0.184	0.118	0.148	0.114	0.139	0.111	0.102	0.117	0.106	0.113	0.196	0.205	0.19	0.108	0.153	0.098	0.112	0.101	0.148	0.204	0.215	0.095	0.101	0.161	0.135	0.102	0.103	0.108	0.101	0.101
548	0.165	0.148	0.139	0.134	0.248	0.116	0.197	0.118	0.125	0.139	0.183	0.117	0.148	0.113	0.139	0.111	0.102	0.117	0.106	0.112	0.196	0.205	0.189	0.108	0.152	0.098	0.112	0.1	0.148	0.203	0.215	0.095	0.1	0.161	0.134	0.102	0.103	0.108	0.1	0.101
549	0.163	0.147	0.137	0.133	0.247	0.115	0.197	0.118	0.124	0.138	0.183	0.117	0.147	0.113	0.138	0.11	0.102	0.117	0.106	0.112	0.195	0.204	0.189	0.107	0.152	0.098	0.112	0.1	0.148	0.203	0.214	0.095	0.1	0.161	0.134	0.101	0.103	0.107	0.1	0.101
550	0.161	0.145	0.137	0.132	0.246	0.115	0.196	0.117	0.124	0.138	0.182	0.116	0.146	0.112	0.138	0.11	0.101	0.117	0.105	0.112	0.195	0.204	0.188	0.107	0.152	0.097	0.111	0.099	0.147	0.203	0.214	0.094	0.1	0.16	0.134	0.101	0.102	0.107	0.1	0.1
551	0.159	0.143	0.136	0.131	0.245	0.114	0.196	0.117	0.123	0.137	0.182	0.116	0.146	0.112	0.137	0.109	0.101	0.116	0.105	0.111	0.195	0.203	0.188	0.106	0.151	0.097	0.111	0.099	0.147	0.202	0.213	0.094	0.099	0.16	0.133	0.101	0.102	0.107	0.099	0.1
552	0.158	0.142	0.135	0.131	0.244	0.114	0.195	0.117	0.123	0.137	0.181	0.115	0.146	0.112	0.137	0.109	0.101	0.116	0.105	0.111	0.194	0.203	0.187	0.106	0.151	0.096	0.111	0.099	0.147	0.202	0.213	0.093	0.099	0.16	0.133	0.1	0.102	0.106	0.099	0.1
553	0.156	0.141	0.134	0.13	0.244	0.113	0.195	0.116	0.122	0.136	0.18	0.115	0.145	0.111	0.137	0.109	0.1	0.116	0.104	0.111	0.194	0.203	0.187	0.106	0.151	0.096	0.11	0.098	0.146	0.201	0.212	0.093	0.099	0.159	0.132	0.1	0.101	0.106	0.099	0.1
554	0.155	0.14	0.133	0.129	0.243	0.113	0.195	0.116	0.122	0.136	0.18	0.114	0.145	0.111	0.136	0.108	0.1	0.115	0.104	0.11	0.193	0.202	0.186	0.105	0.15	0.096	0.11	0.098	0.146	0.201	0.212	0.093	0.098	0.159	0.132	0.099	0.101	0.106	0.098	0.099
555	0.154	0.139	0.133	0.129	0.242	0.113	0.194	0.115	0.121	0.135	0.179	0.114	0.144	0.111	0.136	0.108	0.1	0.115	0.103	0.11	0.193	0.202	0.186	0.105	0.15	0.095	0.11	0.098	0.146	0.201	0.212	0.093	0.098	0.158	0.132	0.099	0.101	0.105	0.098	0.099
556	0.153	0.138	0.132	0.128	0.242	0.112	0.193	0.115	0.121	0.135	0.179	0.114	0.144	0.11	0.135	0.108	0.099	0.115	0.103	0.11	0.192	0.201	0.186	0.105	0.149	0.095	0.109	0.097	0.145	0.2	0.211	0.092	0.098	0.158	0.131	0.099	0.101	0.105	0.098	0.099
557	0.152	0.137	0.132	0.127	0.241	0.112	0.193	0.114	0.121	0.134	0.179	0.113	0.143	0.11	0.135	0.107	0.099	0.115	0.103	0.109	0.192	0.201	0.185	0.104	0.149	0.095	0.109	0.097	0.145	0.2	0.211	0.092	0.098	0.158	0.131	0.098	0.1	0.105	0.098	0.099
558	0.151	0.137	0.131	0.127	0.241	0.111	0.193	0.114	0.12	0.134	0.178	0.113	0.143	0.11	0.135	0.107	0.099	0.114	0.103	0.109	0.192	0.201	0.185	0.104	0.149	0.095	0.109	0.097	0.145	0.199	0.211	0.092	0.097	0.157	0.131	0.098	0.1	0.105	0.097	0.098
559	0.151	0.136	0.13	0.126	0.24	0.111	0.192	0.114	0.12	0.134	0.178	0.113	0.142	0.109	0.134	0.107	0.098	0.114	0.102	0.109	0.192	0.2	0.185	0.104	0.149	0.094	0.108	0.096	0.145	0.199	0.21	0.092	0.097	0.157	0.131	0.098	0.1	0.104	0.097	0.098
560	0.15	0.135	0.13	0.126	0.24	0.111	0.192	0.113	0.119	0.133	0.177	0.112	0.142	0.109	0.134	0.106	0.098	0.113	0.102	0.108	0.191	0.2	0.184	0.103	0.148	0.094	0.108	0.096	0.144	0.199	0.21	0.091	0.097	0.156	0.13	0.097	0.1	0.104	0.097	0.098
561	0.149	0.134	0.129	0.125	0.239	0.11	0.192	0.113	0.119	0.133	0.177	0.112	0.142	0.109	0.134	0.106	0.098	0.113	0.102	0.108	0.191	0.2	0.184	0.103	0.148	0.094	0.108	0.096	0.144	0.198	0.21	0.091	0.096	0.156	0.13	0.097	0.099	0.104	0.096	0.097
562	0.148	0.133	0.129	0.125	0.239	0.11	0.191	0.113	0.119	0.132	0.176	0.111	0.141	0.108	0.133	0.106	0.097	0.113	0.102	0.108	0.19	0.199	0.183	0.103	0.147	0.093	0.107	0.095	0.144	0.198	0.209	0.091	0.096	0.156	0.13	0.097	0.099	0.103	0.096	0.097
563	0.148	0.133	0.128	0.124	0.238	0.109	0.19	0.112	0.118	0.132	0.176	0.111	0.141	0.108	0.132	0.105	0.097	0.112	0.101	0.108	0.19	0.199	0.183	0.102	0.147	0.093	0.107	0.095	0.143	0.197	0.208	0.09	0.096	0.155	0.129	0.097	0.099	0.103	0.096	0.097
564	0.147	0.132	0.128	0.124	0.238	0.109	0.19	0.112	0.118	0.132	0.176	0.111	0.141	0.108	0.132	0.105	0.097	0.112	0.101	0.107	0.19	0.198	0.183	0.102	0.147	0.093	0.107	0.095	0.143	0.197	0.208	0.09	0.096	0.155	0.129	0.096	0.099	0.103	0.095	0.097
565	0.147	0.132	0.127	0.123	0.237	0.109	0.19	0.112	0.118	0.131	0.175	0.11	0.14	0.108	0.132	0.105	0.097	0.112	0.101	0.107	0.189	0.198	0.182	0.102	0.147	0.092	0.107	0.095	0.143	0.197	0.208	0.09	0.095	0.155	0.129	0.096	0.099	0.102	0.095	0.096
566	0.146	0.131	0.127	0.123	0.237	0.109	0.189	0.111	0.117	0.131	0.175	0.11	0.14	0.107	0.131	0.104	0.096	0.112	0.101	0.107	0.189	0.197	0.182	0.102	0.146	0.092	0.106	0.094	0.142	0.197	0.207	0.09	0.095	0.154	0.128	0.096	0.098	0.102	0.095	0.096
567	0.145	0.13	0.126	0.122	0.236	0.108	0.188	0.11	0.117	0.13	0.174	0.109	0.139	0.106	0.131	0.104	0.096	0.111	0.1	0.106	0.188	0.197	0.181	0.101	0.146	0.091	0.106	0.094	0.142	0.196	0.207	0.089	0.094	0.154	0.128	0.095	0.098	0.102	0.094	0.096
568	0.145	0.129	0.126	0.122	0.236	0.108	0.188	0.111	0.117	0.13	0.174	0.109	0.139	0.107	0.131	0.104	0.096	0.111	0.1	0.106	0.188	0.197	0.181	0.101	0.146	0.091	0.106	0.094	0.142	0.196	0.207	0.089	0.094	0.154	0.128	0.095	0.098	0.102	0.094	0.096
569	0.144	0.129	0.125	0.122	0.235	0.107	0.188	0.11	0.116	0.13	0.173	0.109	0.138	0.106	0.13	0.103	0.095	0.111	0.1	0.106	0.188	0.196	0.181	0.101	0.145	0.091	0.105	0.093	0.142	0.196	0.206	0.089	0.094	0.153	0.127	0.095	0.097	0.101	0.094	0.095
570	0.144	0.128	0.125	0.121	0.235	0.107	0.187	0.11	0.116	0.13	0.173	0.109	0.138	0.106	0.13	0.103	0.095	0.111	0.1	0.106	0.188	0.196	0.181	0.101	0.145	0.091	0.105	0.093	0.141	0.196	0.206	0.089	0.094	0.153	0.127	0.095	0.097	0.101	0.094	0.095
571	0.143	0.127	0.124	0.121	0.234	0.107	0.187	0.109	0.116	0.129	0.173	0.108	0.138	0.106	0.13	0.103	0.095	0.11	0.099	0.105	0.187	0.195	0.18	0.101	0.145	0.091	0.105	0.093	0.141	0.195	0.205	0.089	0.094	0.152	0.127	0.095	0.097	0.101	0.094	0.095
572	0.143	0.127	0.124	0.12	0.234	0.106	0.187	0.109	0.115	0.129	0.172	0.108	0.137	0.105	0.129	0.103	0.095	0.11	0.099	0.105	0.187	0.195	0.18	0.1	0.144	0.09	0.105	0.093	0.141	0.195	0.205	0.088	0.094	0.152	0.127	0.094	0.097	0.101	0.093	0.095
573	0.142	0.126	0.123	0.12	0.234	0.106	0.186	0.109	0.115	0.128	0.172	0.108	0.137	0.105	0.129	0.102	0.094	0.11	0.099	0.105	0.186	0.195	0.18	0.1	0.144	0.09	0.105	0.093	0.141	0.195	0.205	0.088	0.093	0.152	0.126	0.094	0.097	0.101	0.093	0.095
574	0.141	0.125	0.123	0.119	0.233	0.106	0.185	0.108	0.115	0.128	0.172	0.107	0.137	0.105	0.128	0.102	0.094	0.11	0.098	0.104	0.186	0.194	0.179	0.1	0.144	0.09	0.104	0.092	0.141	0.194	0.204	0.088	0.093	0.151	0.126	0.094	0.096	0.1	0.093	0.094
575	0.141	0.125	0.123	0.119	0.233	0.106	0.185	0.108	0.115	0.128	0.171	0.107	0.136	0.104	0.128	0.102	0.094	0.11	0.098	0.104	0.186	0.194	0.179	0.1	0.144	0.089	0.104	0.092	0.14	0.194	0.204	0.087	0.093	0.151	0.126	0.094	0.096	0.1	0.092	0.094
576	0.141	0.125	0.122	0.119	0.233	0.105	0.185	0.108	0.114	0.128	0.171	0.107	0.136	0.104	0.128	0.102	0.094	0.109	0.098	0.104	0.185	0.194	0.179	0.099	0.143	0.089	0.104	0.092	0.14	0.194	0.204	0.087	0.092	0.151	0.125	0.094	0.096	0.1	0.092	0.094
577	0.14	0.124	0.122	0.118	0.232	0.105	0.185	0.108	0.114	0.127	0.171	0.106	0.136	0.104	0.128	0.101	0.094	0.109	0.098	0.104	0.185	0.193	0.178	0.099	0.143	0.089	0.104	0.092	0.14	0.194	0.203	0.087	0.092	0.151	0.125	0.093	0.096	0.1	0.092	0.094
578	0.14	0.123	0.121	0.118	0.232	0.105	0.184	0.107	0.114	0.127	0.17	0.106	0.136	0.103	0.128	0.101	0.093	0.109	0.098	0.103	0.185	0.193	0.178	0.099	0.143	0.089	0.103	0.091	0.14	0.193	0.203	0.087	0.092	0.15	0.125	0.093	0.096	0.099	0.092	0.094
579	0.14	0.123	0.121	0.118	0.232	0.104	0.184	0.107	0.113	0.126	0.17	0.106	0.135	0.103	0.127	0.101	0.093	0.109	0.097	0.103	0.184	0.193	0.177	0.099	0.143	0.089	0.103	0.091	0.14	0.193	0.203	0.087	0.092	0.15	0.125	0.093	0.095	0.099	0.091	0.093
580	0.14	0.123	0.121	0.118	0.231	0.104	0.183	0.107	0.113	0.126	0.17	0.105	0.135	0.103	0.127	0.101	0.093	0.108	0.097	0.103	0.184	0.192	0.177	0.099	0.142	0.089	0.103	0.091	0.139	0.193	0.202	0.086	0.092	0.15	0.125	0.093	0.095	0.099	0.091	0.093
581	0.139	0.122	0.121	0.117	0.231	0.104	0.183	0.107	0.113	0.126	0.169	0.105	0.135	0.103	0.127	0.101	0.093	0.108	0.097	0.103	0.184	0.192	0.177	0.098	0.142	0.088	0.103	0.091	0.139	0.192	0.202	0.086	0.091	0.15	0.124	0.092	0.095	0.099	0.091	0.093
582	0.139	0.122	0.12	0.117	0.23	0.104	0.183	0.106	0.112	0.125	0.169	0.105	0.135	0.102	0.126	0.1	0.092	0.108	0.097	0.102	0.183	0.191	0.176	0.098	0.142	0.088	0.102	0.09	0.139	0.192	0.201	0.086	0.091	0.149	0.124	0.092	0.095	0.099	0.09	0.093
583	0.139	0.122	0.12	0.117	0.23	0.103	0.182	0.106	0.112	0.125	0.169	0.105	0.134	0.102	0.126	0.1	0.092	0.108	0.097	0.102	0.183	0.191	0.176	0.098	0.142	0.088	0.102	0.09	0.139	0.192	0.201	0.086	0.091	0.149	0.124	0.092	0.095	0.099	0.091	0.093
584	0.138	0.122	0.12	0.117	0.23	0.103	0.182	0.106	0.112	0.125	0.168	0.104	0.134	0.102	0.126	0.1	0.092	0.107	0.096	0.102	0.183	0.191	0.176	0.098	0.142	0.088	0.102	0.09	0.138	0.191	0.201	0.086	0.091	0.149	0.123	0.092	0.094	0.098	0.09	0.093
585	0.138	0.121	0.12	0.116	0.229	0.103	0.181	0.105	0.112	0.125	0.168	0.104	0.134	0.102	0.125	0.1	0.092	0.107	0.096	0.102	0.182	0.19	0.175	0.097	0.141	0.087	0.102	0.09	0.138	0.191	0.2	0.085	0.09	0.148	0.123	0.091	0.094	0.098	0.09	0.092
586	0.138	0.121	0.119	0.116	0.229	0.103	0.181	0.105	0.111	0.124	0.167	0.104	0.134	0.101	0.125	0.099	0.092	0.107	0.096	0.102	0.182	0.19	0.175	0.097	0.141	0.087	0.102	0.09	0.138	0.191	0.2	0.085	0.09	0.148	0.123	0.091	0.094	0.098	0.09	0.092
587	0.138	0.121	0.119	0.116	0.229	0.102	0.181	0.105	0.111	0.124	0.167	0.104	0.133	0.101	0.125	0.099	0.091	0.107	0.096	0.101	0.182	0.19	0.175	0.097	0.141	0.087	0.102	0.09	0.138	0.19	0.2	0.085	0.09	0.148	0.123	0.091	0.094	0.098	0.089	0.092
588	0.138	0.121	0.119	0.116	0.229	0.102	0.181	0.105	0.111	0.124	0.167	0.103	0.133	0.101	0.125	0.099	0.091	0.107	0.096	0.101	0.181	0.19	0.174	0.097	0.141	0.087	0.102	0.09	0.137	0.19	0.199	0.085	0.09	0.148	0.122	0.091	0.093	0.098	0.089	0.092
589	0.138	0.121	0.119	0.116	0.229	0.102	0.181	0.105	0.111	0.124	0.167	0.103	0.133	0.101	0.125	0.099	0.091	0.107	0.095	0.101	0.181	0.19	0.174	0.097	0.141	0.087	0.101	0.089	0.137	0.19	0.199	0.085	0.09	0.148	0.122	0.091	0.093	0.098	0.089	0.092
590	0.138	0.121	0.119	0.116	0.228	0.102	0.181	0.104	0.111	0.124	0.167	0.103	0.133	0.101	0.124	0.099	0.091	0.106	0.095	0.101	0.181	0.189	0.174	0.096	0.141	0.087	0.101	0.089	0.137	0.189	0.199	0.085	0.089	0.148	0.122	0.091	0.093	0.098	0.089	0.091
591	0.138	0.121	0.119	0.116	0.228	0.102	0.18	0.104	0.11	0.123	0.166	0.103	0.133	0.1	0.124	0.098	0.091	0.106	0.095	0.101	0.18	0.189	0.173	0.096	0.14	0.086	0.101	0.089	0.137	0.189	0.198	0.084	0.089	0.147	0.122	0.09	0.093	0.097	0.089	0.091
592	0.138	0.121	0.119	0.116	0.228	0.102	0.18	0.104	0.11	0.123	0.166	0.103	0.133	0.1	0.124	0.098	0.091	0.106	0.095	0.101	0.18	0.189	0.173	0.096	0.14	0.086	0.101	0.089	0.137	0.189	0.198	0.084	0.089	0.147	0.122	0.09	0.093	0.097	0.089	0.091
593	0.138	0.121	0.119	0.116	0.228	0.102	0.18	0.104	0.11	0.123	0.166	0.103	0.133	0.1	0.124	0.098	0.091	0.106	0.095	0.101	0.18	0.189	0.173	0.096	0.14	0.086	0.101	0.089	0.136	0.188	0.198	0.084	0.089	0.147	0.122	0.09	0.093	0.097	0.089	0.091
594	0.139	0.122	0.119	0.116	0.228	0.102	0.18	0.104	0.11	0.123	0.166	0.103	0.133	0.1	0.124	0.098	0.091	0.106	0.095	0.101	0.18	0.189	0.173	0.096	0.14	0.086	0.101	0.089	0.137	0.188	0.198	0.084	0.089	0.147	0.122	0.09	0.093	0.097	0.089	0.091
595	0.139	0.122	0.12	0.117	0.228	0.102	0.18	0.104	0.11	0.123	0.166	0.103	0.133	0.1	0.124	0.098	0.091	0.106	0.095	0.1	0.179	0.188	0.173	0.096	0.14	0.086	0.1	0.089	0.136	0.188	0.198	0.084	0.089	0.147	0.121	0.09	0.093	0.097	0.089	0.091
596	0.14	0.123	0.12	0.117	0.229	0.102	0.18	0.104	0.11	0.123	0.166	0.103	0.133	0.1	0.124	0.098	0.091	0.105	0.095	0.1	0.179	0.188	0.172	0.096	0.14	0.086	0.1	0.089	0.136	0.188	0.197	0.084	0.089	0.147	0.121	0.09	0.092	0.097	0.089	0.091
597	0.141	0.123	0.12	0.117	0.228	0.102	0.179	0.103	0.109	0.123	0.165	0.102	0.132	0.1	0.123	0.098	0.09	0.105	0.094	0.1	0.179	0.188	0.172	0.095	0.139	0.086	0.1	0.089	0.136	0.187	0.197	0.084	0.088	0.146	0.121	0.09	0.092	0.096	0.088	0.09
598	0.141	0.124	0.12	0.117	0.229	0.101	0.179	0.103	0.109	0.123	0.165	0.102	0.132	0.099	0.123	0.097	0.09	0.105	0.094	0.1	0.178	0.187	0.171	0.095	0.139	0.086	0.1	0.088	0.135	0.187	0.197	0.083	0.088	0.146	0.121	0.09	0.092	0.096	0.088	0.09
599	0.143	0.125	0.121	0.118	0.229	0.102	0.179	0.104	0.11	0.123	0.165	0.102	0.133	0.1	0.124	0.098	0.09	0.105	0.094	0.1	0.179	0.188	0.172	0.095	0.139	0.086	0.1	0.089	0.136	0.187	0.197	0.084	0.088	0.146	0.121	0.09	0.092	0.097	0.088	0.09
600	0.144	0.126	0.122	0.119	0.23	0.102	0.18	0.104	0.11	0.123	0.165	0.102	0.133	0.1	0.124	0.098	0.09	0.105	0.095	0.1	0.178	0.187	0.171	0.095	0.139	0.086	0.1	0.089	0.136	0.187	0.197	0.084	0.088	0.146	0.121	0.09	0.092	0.097	0.088	0.09
601	0.145	0.126	0.122	0.119	0.23	0.102	0.18	0.104	0.109	0.123	0.165	0.102	0.133	0.1	0.123	0.098	0.09	0.105	0.095	0.1	0.178	0.187	0.171	0.095	0.139	0.086	0.1	0.089	0.136	0.187	0.196	0.083	0.088	0.146	0.12	0.09	0.092	0.096	0.088	0.09
602	0.147	0.127	0.123	0.12	0.231	0.102	0.18	0.104	0.109	0.123	0.165	0.102	0.133	0.1	0.123	0.098	0.09	0.105	0.094	0.1	0.178	0.187	0.171	0.095	0.139	0.086	0.1	0.089	0.136	0.187	0.196	0.083	0.088	0.146	0.12	0.09	0.092	0.096	0.088	0.09
603	0.148	0.128	0.123	0.12	0.231	0.102	0.18	0.104	0.109	0.123	0.165	0.102	0.133	0.1	0.123	0.097	0.09	0.105	0.094	0.1	0.178	0.187	0.171	0.095	0.139	0.086	0.1	0.089	0.135	0.186	0.196	0.083	0.088	0.145	0.12	0.09	0.092	0.096	0.088	0.09
604	0.149	0.129	0.123	0.121	0.231	0.102	0.179	0.103	0.109	0.123	0.165	0.102	0.132	0.099	0.123	0.097	0.09	0.104	0.094	0.099	0.177	0.186	0.17	0.094	0.139	0.086	0.099	0.088	0.135	0.186	0.196	0.083	0.088	0.145	0.12	0.089	0.091	0.096	0.087	0.09
605	0.15	0.129	0.124	0.121	0.231	0.102	0.179	0.104	0.109	0.123	0.165	0.102	0.133	0.1	0.123	0.097	0.09	0.104	0.094	0.099	0.177	0.186	0.17	0.094	0.139	0.086	0.1	0.089	0.135	0.186	0.196	0.083	0.088	0.145	0.12	0.09	0.092	0.096	0.088	0.09
606	0.151	0.13	0.124	0.121	0.232	0.102	0.179	0.103	0.109	0.123	0.165	0.102	0.133	0.1	0.123	0.097	0.09	0.104	0.094	0.099	0.177	0.186	0.17	0.094	0.139	0.086	0.099	0.088	0.135	0.186	0.196	0.083	0.088	0.145	0.12	0.09	0.092	0.096	0.087	0.09
607	0.151	0.13	0.124	0.122	0.232	0.102	0.179	0.103	0.109	0.122	0.165	0.102	0.132	0.099	0.123	0.097	0.09	0.104	0.094	0.099	0.177	0.186	0.17	0.094	0.138	0.085	0.099	0.088	0.135	0.186	0.195	0.083	0.088	0.145	0.12	0.089	0.091	0.096	0.087	0.089
608	0.152	0.13	0.124	0.122	0.232	0.102	0.179	0.103	0.109	0.122	0.164	0.102	0.132	0.099	0.123	0.097	0.09	0.104	0.094	0.099	0.177	0.186	0.169	0.094	0.138	0.086	0.099	0.088	0.134	0.186	0.195	0.083	0.087	0.145	0.12	0.089	0.091	0.096	0.087	0.089
609	0.153	0.13	0.124	0.122	0.232	0.102	0.179	0.103	0.108	0.122	0.164	0.102	0.132	0.099	0.123	0.097	0.09	0.104	0.094	0.098	0.176	0.186	0.169	0.094	0.138	0.085	0.099	0.088	0.134	0.186	0.195	0.083	0.087	0.144	0.119	0.089	0.091	0.095	0.087	0.089
610	0.153	0.13	0.124	0.122	0.231	0.101	0.178	0.103	0.108	0.122	0.164	0.101	0.132	0.099	0.122	0.097	0.089	0.103	0.093	0.098	0.176	0.185	0.169	0.094	0.137	0.085	0.098	0.088	0.134	0.185	0.194	0.082	0.087	0.144	0.119	0.089	0.091	0.095	0.087	0.089
611	0.153	0.13	0.124	0.122	0.231	0.101	0.178	0.103	0.108	0.122	0.164	0.101	0.132	0.099	0.122	0.096	0.089	0.103	0.093	0.098	0.176	0.185	0.168	0.094	0.137	0.085	0.098	0.088	0.134	0.185	0.194	0.082	0.087	0.144	0.119	0.089	0.09	0.095	0.086	0.089
612	0.153	0.13	0.124	0.122	0.231	0.101	0.178	0.103	0.108	0.122	0.163	0.101	0.131	0.099	0.122	0.096	0.089	0.103	0.093	0.098	0.175	0.185	0.168	0.094	0.137	0.085	0.098	0.088	0.134	0.185	0.194	0.082	0.087	0.144	0.119	0.089	0.09	0.095	0.087	0.089
613	0.153	0.129	0.124	0.121	0.231	0.101	0.178	0.102	0.107	0.121	0.163	0.101	0.131	0.098	0.122	0.096	0.089	0.103	0.093	0.098	0.175	0.185	0.168	0.093	0.137	0.085	0.098	0.087	0.133	0.185	0.194	0.082	0.086	0.143	0.118	0.088	0.09	0.095	0.086	0.088
614	0.152	0.129	0.123	0.121	0.23	0.101	0.178	0.102	0.107	0.121	0.163	0.101	0.131	0.098	0.121	0.096	0.089	0.102	0.092	0.098	0.175	0.184	0.168	0.093	0.137	0.084	0.098	0.087	0.133	0.185	0.194	0.082	0.086	0.143	0.118	0.088	0.09	0.094	0.086	0.088
615	0.152	0.128	0.123	0.12	0.23	0.1	0.177	0.102	0.107	0.121	0.162	0.1	0.13	0.098	0.121	0.096	0.089	0.102	0.092	0.097	0.174	0.184	0.167	0.093	0.136	0.084	0.097	0.087	0.133	0.184	0.193	0.082	0.086	0.143	0.118	0.088	0.09	0.094	0.086	0.088
616	0.151	0.127	0.122	0.12	0.229	0.1	0.177	0.101	0.107	0.12	0.162	0.1	0.13	0.097	0.121	0.095	0.088	0.102	0.092	0.097	0.174	0.184	0.167	0.092	0.136	0.084	0.097	0.087	0.132	0.184	0.193	0.081	0.086	0.143	0.118	0.088	0.089	0.094	0.086	0.088
617	0.15	0.127	0.122	0.12	0.229	0.1	0.177	0.101	0.106	0.12	0.162	0.1	0.13	0.097	0.121	0.095	0.088	0.102	0.092	0.097	0.174	0.183	0.167	0.092	0.135	0.084	0.097	0.086	0.132	0.184	0.193	0.081	0.085	0.142	0.118	0.087	0.089	0.094	0.086	0.087
618	0.15	0.126	0.121	0.119	0.229	0.099	0.176	0.101	0.106	0.12	0.161	0.099	0.129	0.097	0.12	0.095	0.088	0.102	0.092	0.096	0.174	0.183	0.166	0.092	0.135	0.084	0.097	0.086	0.132	0.184	0.193	0.081	0.085	0.142	0.117	0.087	0.089	0.093	0.085	0.087
619	0.148	0.125	0.12	0.118	0.228	0.099	0.176	0.1	0.106	0.119	0.161	0.099	0.129	0.097	0.12	0.094	0.088	0.101	0.091	0.096	0.173	0.183	0.166	0.092	0.135	0.083	0.096	0.086	0.132	0.183	0.192	0.081	0.085	0.142	0.117	0.087	0.089	0.093	0.085	0.087
620	0.148	0.124	0.12	0.117	0.227	0.099	0.175	0.1	0.105	0.119	0.161	0.098	0.128	0.096	0.12	0.094	0.087	0.101	0.091	0.096	0.173	0.183	0.166	0.092	0.135	0.083	0.096	0.086	0.131	0.183	0.192	0.081	0.085	0.142	0.117	0.087	0.089	0.093	0.085	0.086
621	0.146	0.123	0.119	0.117	0.227	0.098	0.175	0.1	0.105	0.118	0.16	0.098	0.128	0.096	0.119	0.094	0.087	0.101	0.091	0.096	0.172	0.182	0.165	0.091	0.134	0.083	0.096	0.085	0.131	0.183	0.191	0.08	0.084	0.141	0.117	0.086	0.088	0.092	0.085	0.086
622	0.146	0.123	0.119	0.116	0.226	0.098	0.174	0.099	0.105	0.118	0.16	0.098	0.127	0.096	0.119	0.094	0.087	0.1	0.09	0.095	0.172	0.182	0.165	0.091	0.134	0.083	0.096	0.085	0.131	0.182	0.191	0.08	0.084	0.141	0.116	0.086	0.088	0.092	0.084	0.086
623	0.145	0.122	0.118	0.116	0.226	0.098	0.174	0.099	0.105	0.118	0.159	0.098	0.127	0.095	0.119	0.094	0.087	0.1	0.09	0.095	0.172	0.182	0.165	0.091	0.134	0.083	0.096	0.085	0.131	0.183	0.191	0.08	0.084	0.141	0.116	0.086	0.088	0.092	0.084	0.086
624	0.144	0.122	0.118	0.115	0.225	0.097	0.174	0.099	0.104	0.118	0.159	0.097	0.127	0.095	0.119	0.094	0.087	0.1	0.09	0.095	0.172	0.181	0.165	0.091	0.134	0.083	0.095	0.085	0.13	0.182	0.191	0.08	0.084	0.141	0.116	0.086	0.088	0.092	0.084	0.086
625	0.143	0.121	0.117	0.115	0.225	0.097	0.173	0.099	0.104	0.117	0.159	0.097	0.126	0.095	0.118	0.093	0.086	0.1	0.09	0.095	0.171	0.181	0.164	0.09	0.133	0.082	0.095	0.085	0.13	0.182	0.19	0.08	0.084	0.14	0.116	0.085	0.087	0.091	0.084	0.085
626	0.142	0.12	0.117	0.114	0.224	0.096	0.173	0.098	0.104	0.117	0.158	0.096	0.126	0.094	0.118	0.093	0.086	0.1	0.089	0.094	0.171	0.18	0.164	0.09	0.133	0.082	0.095	0.084	0.13	0.182	0.19	0.079	0.083	0.14	0.116	0.085	0.087	0.091	0.084	0.085
627	0.142	0.12	0.116	0.114	0.224	0.096	0.173	0.098	0.103	0.117	0.158	0.096	0.126	0.094	0.118	0.093	0.086	0.099	0.089	0.094	0.171	0.18	0.163	0.09	0.133	0.082	0.094	0.084	0.129	0.182	0.19	0.079	0.083	0.14	0.115	0.085	0.087	0.091	0.083	0.085
628	0.141	0.119	0.116	0.114	0.223	0.096	0.172	0.098	0.103	0.116	0.158	0.096	0.126	0.094	0.118	0.093	0.086	0.099	0.089	0.094	0.17	0.18	0.163	0.09	0.133	0.082	0.094	0.084	0.13	0.182	0.19	0.079	0.083	0.14	0.115	0.085	0.087	0.091	0.083	0.085
629	0.142	0.119	0.116	0.113	0.223	0.096	0.172	0.098	0.103	0.116	0.158	0.096	0.126	0.094	0.117	0.092	0.086	0.099	0.089	0.094	0.17	0.18	0.163	0.09	0.133	0.082	0.094	0.084	0.129	0.181	0.189	0.079	0.083	0.14	0.115	0.085	0.087	0.091	0.083	0.085
630	0.141	0.119	0.115	0.113	0.222	0.096	0.172	0.098	0.103	0.116	0.157	0.096	0.125	0.094	0.117	0.092	0.086	0.099	0.089	0.094	0.17	0.18	0.163	0.09	0.132	0.082	0.094	0.084	0.129	0.181	0.189	0.079	0.083	0.139	0.115	0.085	0.086	0.091	0.083	0.084
631	0.141	0.119	0.115	0.113	0.222	0.096	0.172	0.098	0.103	0.116	0.157	0.096	0.125	0.094	0.117	0.092	0.086	0.099	0.089	0.094	0.17	0.18	0.163	0.09	0.133	0.082	0.094	0.084	0.129	0.181	0.189	0.079	0.083	0.139	0.115	0.084	0.086	0.091	0.083	0.084
632	0.141	0.118	0.115	0.112	0.222	0.095	0.172	0.097	0.103	0.116	0.157	0.096	0.125	0.094	0.117	0.092	0.086	0.099	0.089	0.094	0.17	0.179	0.162	0.09	0.133	0.081	0.094	0.084	0.129	0.181	0.189	0.079	0.083	0.139	0.115	0.084	0.086	0.09	0.083	0.084
633	0.139	0.118	0.115	0.112	0.221	0.095	0.171	0.097	0.102	0.115	0.156	0.095	0.125	0.093	0.117	0.092	0.085	0.099	0.088	0.093	0.169	0.179	0.162	0.089	0.132	0.081	0.093	0.083	0.129	0.18	0.188	0.079	0.082	0.139	0.114	0.084	0.086	0.09	0.083	0.084
634	0.139	0.118	0.115	0.112	0.221	0.095	0.171	0.097	0.102	0.115	0.156	0.095	0.125	0.093	0.117	0.092	0.085	0.099	0.088	0.094	0.169	0.179	0.162	0.089	0.132	0.081	0.093	0.083	0.129	0.18	0.188	0.079	0.082	0.139	0.114	0.084	0.086	0.09	0.083	0.084
635	0.139	0.118	0.115	0.112	0.221	0.095	0.171	0.097	0.102	0.115	0.156	0.095	0.125	0.093	0.116	0.092	0.085	0.098	0.088	0.093	0.169	0.178	0.162	0.089	0.132	0.081	0.093	0.083	0.128	0.18	0.188	0.078	0.082	0.138	0.114	0.084	0.086	0.09	0.083	0.084
636	0.138	0.118	0.115	0.112	0.221	0.095	0.171	0.097	0.102	0.115	0.156	0.095	0.125	0.093	0.116	0.091	0.085	0.098	0.088	0.093	0.169	0.178	0.162	0.089	0.131	0.081	0.093	0.083	0.128	0.179	0.188	0.078	0.082	0.138	0.114	0.084	0.086	0.09	0.083	0.084
637	0.139	0.119	0.115	0.112	0.221	0.095	0.17	0.097	0.102	0.115	0.155	0.095	0.124	0.093	0.116	0.091	0.085	0.098	0.088	0.093	0.168	0.178	0.161	0.088	0.131	0.081	0.093	0.083	0.128	0.179	0.188	0.078	0.082	0.138	0.114	0.083	0.085	0.09	0.082	0.084
638	0.139	0.119	0.115	0.112	0.221	0.094	0.17	0.096	0.101	0.114	0.155	0.094	0.124	0.092	0.116	0.09	0.085	0.098	0.087	0.092	0.168	0.177	0.161	0.088	0.131	0.08	0.092	0.083	0.128	0.179	0.187	0.078	0.081	0.137	0.114	0.083	0.085	0.089	0.082	0.083
639	0.139	0.119	0.115	0.113	0.221	0.094	0.17	0.096	0.101	0.114	0.155	0.094	0.124	0.092	0.116	0.091	0.085	0.098	0.088	0.093	0.168	0.177	0.161	0.088	0.131	0.081	0.092	0.083	0.128	0.179	0.187	0.078	0.082	0.137	0.113	0.083	0.085	0.089	0.082	0.083
640	0.14	0.12	0.115	0.113	0.221	0.095	0.17	0.096	0.101	0.114	0.155	0.094	0.124	0.092	0.116	0.091	0.085	0.098	0.087	0.093	0.168	0.177	0.161	0.088	0.13	0.08	0.092	0.083	0.127	0.178	0.187	0.078	0.082	0.137	0.113	0.083	0.085	0.089	0.082	0.083
641	0.141	0.12	0.115	0.113	0.221	0.094	0.17	0.096	0.101	0.114	0.155	0.094	0.124	0.092	0.115	0.09	0.084	0.098	0.087	0.092	0.167	0.177	0.16	0.088	0.13	0.08	0.092	0.082	0.127	0.178	0.187	0.078	0.081	0.137	0.113	0.083	0.085	0.089	0.082	0.083
642	0.143	0.121	0.116	0.114	0.222	0.095	0.17	0.097	0.102	0.114	0.155	0.094	0.124	0.092	0.116	0.09	0.085	0.098	0.087	0.092	0.167	0.177	0.16	0.088	0.13	0.081	0.092	0.082	0.127	0.178	0.187	0.078	0.081	0.137	0.113	0.083	0.085	0.089	0.082	0.083
643	0.145	0.123	0.117	0.115	0.222	0.095	0.17	0.096	0.101	0.114	0.155	0.094	0.124	0.092	0.115	0.09	0.084	0.098	0.087	0.092	0.167	0.176	0.16	0.088	0.13	0.08	0.092	0.082	0.127	0.178	0.187	0.078	0.081	0.137	0.113	0.083	0.085	0.089	0.082	0.083
644	0.147	0.124	0.118	0.116	0.223	0.095	0.17	0.097	0.101	0.115	0.155	0.094	0.124	0.092	0.115	0.09	0.084	0.098	0.087	0.092	0.167	0.176	0.16	0.088	0.13	0.08	0.092	0.082	0.127	0.178	0.187	0.078	0.081	0.136	0.113	0.083	0.085	0.089	0.082	0.083
645	0.148	0.125	0.119	0.116	0.224	0.095	0.17	0.097	0.101	0.115	0.155	0.095	0.124	0.092	0.115	0.09	0.084	0.098	0.087	0.092	0.167	0.176	0.16	0.087	0.13	0.08	0.092	0.082	0.127	0.178	0.187	0.078	0.081	0.136	0.113	0.083	0.085	0.089	0.082	0.083
646	0.151	0.127	0.12	0.118	0.225	0.095	0.17	0.097	0.102	0.115	0.155	0.095	0.124	0.093	0.116	0.09	0.085	0.098	0.087	0.092	0.166	0.176	0.16	0.087	0.13	0.08	0.092	0.082	0.127	0.178	0.187	0.078	0.081	0.136	0.113	0.083	0.085	0.089	0.082	0.083
647	0.155	0.129	0.121	0.119	0.226	0.096	0.171	0.097	0.102	0.115	0.155	0.095	0.125	0.093	0.116	0.091	0.084	0.098	0.087	0.092	0.166	0.176	0.159	0.087	0.13	0.08	0.092	0.082	0.127	0.178	0.187	0.078	0.082	0.136	0.113	0.083	0.085	0.089	0.082	0.083
648	0.16	0.133	0.123	0.122	0.228	0.096	0.171	0.098	0.102	0.116	0.156	0.096	0.125	0.093	0.116	0.091	0.085	0.098	0.088	0.093	0.166	0.176	0.16	0.088	0.13	0.081	0.092	0.083	0.127	0.178	0.187	0.078	0.082	0.136	0.113	0.084	0.086	0.089	0.082	0.084
649	0.164	0.135	0.125	0.124	0.229	0.097	0.171	0.098	0.102	0.116	0.157	0.096	0.126	0.094	0.116	0.091	0.085	0.098	0.088	0.093	0.166	0.177	0.16	0.088	0.13	0.081	0.093	0.083	0.127	0.178	0.187	0.078	0.082	0.136	0.113	0.084	0.086	0.089	0.083	0.084
650	0.17	0.139	0.128	0.127	0.232	0.098	0.172	0.099	0.103	0.117	0.157	0.097	0.126	0.094	0.117	0.091	0.085	0.098	0.088	0.093	0.166	0.177	0.16	0.088	0.13	0.081	0.093	0.083	0.127	0.178	0.187	0.078	0.082	0.136	0.113	0.084	0.086	0.089	0.083	0.084
651	0.175	0.142	0.13	0.129	0.234	0.098	0.173	0.099	0.103	0.117	0.158	0.097	0.127	0.095	0.117	0.092	0.085	0.098	0.089	0.093	0.166	0.177	0.16	0.088	0.13	0.081	0.093	0.083	0.127	0.179	0.188	0.078	0.083	0.136	0.113	0.084	0.086	0.089	0.083	0.084
652	0.181	0.146	0.133	0.132	0.236	0.099	0.173	0.1	0.104	0.118	0.158	0.098	0.128	0.095	0.117	0.092	0.086	0.099	0.089	0.094	0.166	0.177	0.16	0.088	0.13	0.082	0.093	0.084	0.127	0.179	0.188	0.079	0.083	0.136	0.113	0.085	0.086	0.09	0.083	0.085
653	0.19	0.152	0.136	0.136	0.24	0.1	0.174	0.1	0.105	0.118	0.159	0.099	0.129	0.096	0.118	0.092	0.086	0.099	0.089	0.094	0.166	0.177	0.16	0.088	0.13	0.082	0.094	0.084	0.127	0.179	0.188	0.079	0.083	0.136	0.113	0.085	0.087	0.09	0.084	0.085
654	0.197	0.156	0.139	0.14	0.243	0.101	0.174	0.101	0.105	0.119	0.16	0.1	0.13	0.097	0.118	0.093	0.086	0.099	0.09	0.095	0.166	0.178	0.16	0.088	0.131	0.082	0.094	0.084	0.128	0.179	0.189	0.079	0.084	0.136	0.114	0.085	0.087	0.09	0.084	0.085
655	0.208	0.163	0.144	0.145	0.248	0.103	0.175	0.102	0.106	0.12	0.161	0.101	0.131	0.098	0.119	0.094	0.087	0.1	0.091	0.095	0.167	0.178	0.16	0.089	0.131	0.083	0.095	0.085	0.128	0.179	0.189	0.08	0.084	0.137	0.114	0.086	0.088	0.091	0.084	0.086
656	0.219	0.17	0.148	0.15	0.252	0.104	0.176	0.103	0.107	0.121	0.162	0.102	0.133	0.099	0.12	0.094	0.088	0.1	0.091	0.096	0.167	0.178	0.16	0.089	0.131	0.084	0.095	0.085	0.128	0.179	0.189	0.08	0.085	0.137	0.114	0.086	0.088	0.091	0.085	0.086
657	0.229	0.176	0.153	0.155	0.256	0.106	0.178	0.104	0.108	0.123	0.163	0.103	0.134	0.1	0.121	0.095	0.088	0.101	0.092	0.096	0.167	0.179	0.16	0.089	0.132	0.084	0.096	0.086	0.129	0.18	0.19	0.081	0.086	0.137	0.114	0.087	0.089	0.092	0.085	0.087
658	0.241	0.184	0.158	0.16	0.261	0.107	0.179	0.105	0.109	0.124	0.164	0.105	0.136	0.101	0.121	0.096	0.089	0.101	0.093	0.097	0.168	0.179	0.16	0.09	0.132	0.085	0.097	0.087	0.129	0.181	0.19	0.081	0.086	0.138	0.115	0.088	0.089	0.093	0.086	0.087
659	0.249	0.189	0.161	0.164	0.264	0.108	0.179	0.106	0.11	0.125	0.165	0.106	0.137	0.102	0.122	0.096	0.09	0.102	0.093	0.097	0.168	0.18	0.161	0.09	0.133	0.085	0.097	0.087	0.13	0.181	0.191	0.081	0.087	0.138	0.115	0.088	0.09	0.093	0.086	0.088
660	0.262	0.197	0.167	0.171	0.27	0.11	0.181	0.107	0.111	0.126	0.166	0.107	0.138	0.103	0.123	0.097	0.09	0.102	0.094	0.098	0.168	0.18	0.161	0.09	0.133	0.086	0.097	0.087	0.13	0.181	0.192	0.082	0.087	0.138	0.115	0.089	0.09	0.094	0.087	0.089
661	0.273	0.204	0.171	0.175	0.274	0.112	0.182	0.108	0.112	0.127	0.167	0.108	0.14	0.105	0.124	0.097	0.091	0.103	0.095	0.099	0.168	0.18	0.161	0.091	0.133	0.087	0.098	0.088	0.13	0.182	0.192	0.082	0.088	0.138	0.115	0.089	0.091	0.094	0.087	0.089
662	0.281	0.209	0.175	0.179	0.278	0.113	0.183	0.109	0.113	0.128	0.168	0.11	0.141	0.105	0.124	0.098	0.091	0.103	0.096	0.099	0.169	0.181	0.161	0.091	0.134	0.087	0.098	0.089	0.131	0.182	0.193	0.083	0.089	0.139	0.116	0.09	0.091	0.095	0.088	0.089
663	0.288	0.214	0.178	0.183	0.281	0.114	0.184	0.11	0.114	0.129	0.169	0.11	0.142	0.106	0.125	0.098	0.092	0.104	0.096	0.1	0.169	0.181	0.161	0.091	0.134	0.088	0.099	0.089	0.131	0.183	0.193	0.083	0.089	0.139	0.116	0.091	0.092	0.095	0.088	0.09
664	0.293	0.217	0.18	0.185	0.283	0.115	0.185	0.111	0.114	0.13	0.169	0.111	0.142	0.107	0.125	0.099	0.092	0.104	0.097	0.1	0.169	0.181	0.161	0.092	0.134	0.088	0.099	0.089	0.131	0.183	0.193	0.083	0.089	0.139	0.116	0.091	0.092	0.096	0.089	0.09
665	0.298	0.221	0.182	0.187	0.284	0.116	0.185	0.111	0.115	0.13	0.17	0.112	0.143	0.107	0.126	0.099	0.092	0.104	0.097	0.1	0.169	0.181	0.161	0.092	0.134	0.088	0.099	0.09	0.132	0.183	0.194	0.083	0.09	0.139	0.116	0.091	0.092	0.096	0.089	0.09
666	0.3	0.222	0.183	0.188	0.285	0.116	0.185	0.111	0.115	0.13	0.17	0.112	0.143	0.108	0.126	0.099	0.093	0.104	0.097	0.101	0.169	0.181	0.161	0.092	0.134	0.088	0.099	0.09	0.131	0.183	0.194	0.084	0.09	0.139	0.116	0.091	0.092	0.096	0.089	0.09
667	0.299	0.222	0.183	0.187	0.284	0.116	0.185	0.111	0.115	0.13	0.169	0.112	0.143	0.107	0.126	0.099	0.092	0.104	0.097	0.101	0.169	0.181	0.16	0.092	0.134	0.088	0.099	0.09	0.131	0.183	0.193	0.083	0.09	0.139	0.116	0.091	0.092	0.096	0.089	0.09
668	0.295	0.219	0.181	0.185	0.283	0.115	0.184	0.111	0.114	0.129	0.169	0.111	0.142	0.107	0.125	0.098	0.092	0.104	0.096	0.1	0.168	0.18	0.16	0.091	0.133	0.088	0.099	0.089	0.131	0.182	0.193	0.083	0.089	0.139	0.115	0.09	0.092	0.096	0.088	0.09
669	0.291	0.217	0.179	0.184	0.281	0.114	0.184	0.11	0.114	0.129	0.168	0.11	0.142	0.106	0.125	0.098	0.092	0.104	0.096	0.1	0.168	0.18	0.16	0.091	0.133	0.087	0.098	0.089	0.131	0.182	0.192	0.083	0.089	0.139	0.115	0.09	0.091	0.095	0.088	0.09
670	0.283	0.212	0.176	0.179	0.277	0.113	0.183	0.109	0.112	0.128	0.167	0.109	0.141	0.105	0.124	0.097	0.091	0.103	0.095	0.099	0.167	0.179	0.159	0.09	0.132	0.087	0.097	0.088	0.13	0.181	0.191	0.082	0.088	0.138	0.115	0.089	0.09	0.095	0.087	0.089
671	0.271	0.204	0.171	0.173	0.272	0.111	0.181	0.108	0.111	0.126	0.166	0.107	0.139	0.104	0.123	0.096	0.09	0.102	0.094	0.098	0.167	0.179	0.158	0.09	0.131	0.086	0.097	0.087	0.13	0.18	0.19	0.082	0.087	0.137	0.114	0.088	0.09	0.094	0.087	0.088
672	0.258	0.196	0.164	0.166	0.266	0.108	0.179	0.106	0.109	0.124	0.163	0.105	0.136	0.102	0.121	0.095	0.088	0.101	0.093	0.097	0.165	0.177	0.157	0.089	0.13	0.084	0.095	0.086	0.129	0.179	0.189	0.08	0.086	0.136	0.113	0.087	0.089	0.093	0.086	0.087
673	0.245	0.188	0.159	0.16	0.261	0.106	0.177	0.104	0.108	0.123	0.162	0.103	0.135	0.101	0.12	0.094	0.088	0.1	0.092	0.096	0.165	0.177	0.157	0.088	0.13	0.084	0.094	0.085	0.128	0.178	0.188	0.08	0.085	0.135	0.113	0.086	0.088	0.092	0.085	0.086
674	0.234	0.18	0.154	0.155	0.256	0.104	0.175	0.103	0.107	0.121	0.16	0.102	0.133	0.1	0.119	0.093	0.087	0.099	0.091	0.095	0.164	0.176	0.156	0.087	0.129	0.083	0.094	0.084	0.127	0.177	0.187	0.079	0.084	0.134	0.112	0.086	0.087	0.091	0.084	0.086
675	0.226	0.175	0.15	0.15	0.252	0.103	0.174	0.102	0.106	0.12	0.16	0.101	0.131	0.099	0.118	0.092	0.086	0.099	0.09	0.094	0.163	0.175	0.156	0.087	0.128	0.082	0.093	0.083	0.127	0.177	0.186	0.079	0.084	0.134	0.112	0.085	0.087	0.09	0.083	0.085
676	0.211	0.166	0.144	0.143	0.246	0.101	0.172	0.1	0.104	0.118	0.157	0.098	0.129	0.097	0.116	0.091	0.085	0.098	0.089	0.093	0.162	0.174	0.155	0.086	0.127	0.081	0.092	0.082	0.125	0.176	0.185	0.078	0.083	0.133	0.111	0.084	0.086	0.089	0.082	0.084
677	0.196	0.156	0.137	0.136	0.239	0.098	0.17	0.098	0.102	0.115	0.155	0.096	0.127	0.095	0.115	0.089	0.084	0.097	0.087	0.092	0.161	0.173	0.154	0.085	0.126	0.08	0.091	0.081	0.124	0.175	0.184	0.077	0.081	0.132	0.11	0.082	0.085	0.088	0.081	0.083
678	0.183	0.147	0.131	0.129	0.234	0.096	0.168	0.096	0.101	0.114	0.154	0.094	0.124	0.093	0.114	0.088	0.083	0.096	0.086	0.091	0.16	0.172	0.154	0.085	0.125	0.078	0.09	0.08	0.123	0.174	0.183	0.076	0.08	0.131	0.109	0.081	0.084	0.087	0.08	0.082
679	0.173	0.14	0.127	0.124	0.23	0.094	0.166	0.095	0.099	0.112	0.152	0.093	0.123	0.092	0.113	0.087	0.082	0.095	0.085	0.09	0.16	0.171	0.153	0.084	0.124	0.077	0.089	0.079	0.123	0.173	0.181	0.075	0.079	0.13	0.109	0.081	0.083	0.086	0.08	0.081
680	0.167	0.136	0.124	0.121	0.227	0.093	0.165	0.094	0.099	0.111	0.151	0.092	0.122	0.091	0.112	0.086	0.081	0.094	0.085	0.089	0.159	0.171	0.152	0.083	0.124	0.077	0.088	0.078	0.122	0.173	0.181	0.075	0.079	0.13	0.108	0.08	0.083	0.086	0.079	0.081
681	0.159	0.131	0.12	0.117	0.223	0.091	0.164	0.093	0.097	0.11	0.15	0.09	0.12	0.09	0.111	0.086	0.08	0.094	0.084	0.089	0.158	0.17	0.152	0.083	0.123	0.076	0.088	0.077	0.122	0.172	0.18	0.074	0.078	0.129	0.108	0.079	0.082	0.085	0.078	0.08
682	0.15	0.125	0.116	0.112	0.219	0.09	0.162	0.092	0.096	0.108	0.148	0.089	0.119	0.089	0.11	0.085	0.079	0.093	0.083	0.088	0.157	0.169	0.151	0.082	0.122	0.075	0.087	0.076	0.121	0.171	0.179	0.073	0.077	0.128	0.107	0.078	0.081	0.084	0.077	0.079
683	0.142	0.12	0.112	0.109	0.216	0.088	0.161	0.091	0.095	0.107	0.147	0.088	0.117	0.087	0.109	0.084	0.079	0.092	0.082	0.087	0.157	0.168	0.151	0.082	0.122	0.074	0.086	0.076	0.12	0.17	0.178	0.073	0.076	0.128	0.107	0.077	0.08	0.084	0.077	0.079
684	0.136	0.116	0.109	0.106	0.214	0.087	0.16	0.09	0.094	0.106	0.146	0.087	0.117	0.087	0.108	0.083	0.078	0.092	0.082	0.087	0.157	0.168	0.151	0.081	0.122	0.074	0.086	0.075	0.12	0.17	0.178	0.073	0.076	0.128	0.106	0.077	0.08	0.084	0.077	0.079
685	0.132	0.113	0.107	0.104	0.211	0.086	0.16	0.089	0.094	0.106	0.146	0.086	0.116	0.086	0.108	0.083	0.078	0.091	0.081	0.086	0.156	0.167	0.15	0.081	0.121	0.074	0.085	0.075	0.119	0.169	0.177	0.072	0.076	0.127	0.106	0.076	0.08	0.083	0.076	0.078
686	0.129	0.111	0.106	0.102	0.211	0.086	0.159	0.089	0.093	0.106	0.145	0.086	0.115	0.086	0.107	0.083	0.078	0.091	0.081	0.086	0.156	0.167	0.15	0.081	0.121	0.073	0.085	0.075	0.119	0.169	0.177	0.072	0.075	0.127	0.106	0.076	0.08	0.083	0.076	0.078
687	0.125	0.108	0.104	0.1	0.209	0.085	0.158	0.089	0.093	0.105	0.145	0.085	0.114	0.085	0.107	0.082	0.077	0.091	0.081	0.086	0.156	0.167	0.15	0.08	0.121	0.073	0.085	0.074	0.118	0.168	0.177	0.072	0.075	0.127	0.106	0.076	0.079	0.083	0.076	0.077
688	0.121	0.106	0.102	0.098	0.207	0.084	0.158	0.088	0.092	0.104	0.144	0.084	0.114	0.085	0.106	0.082	0.077	0.09	0.08	0.085	0.155	0.166	0.149	0.08	0.12	0.073	0.084	0.074	0.118	0.168	0.176	0.071	0.075	0.126	0.105	0.075	0.079	0.082	0.075	0.077
689	0.118	0.104	0.101	0.097	0.206	0.084	0.157	0.088	0.092	0.104	0.143	0.084	0.113	0.084	0.106	0.081	0.076	0.09	0.08	0.085	0.155	0.166	0.149	0.08	0.12	0.072	0.084	0.074	0.118	0.167	0.176	0.071	0.074	0.126	0.105	0.075	0.078	0.082	0.075	0.077
690	0.115	0.102	0.1	0.096	0.205	0.083	0.157	0.087	0.091	0.103	0.143	0.083	0.113	0.084	0.105	0.081	0.076	0.09	0.079	0.084	0.154	0.165	0.149	0.079	0.12	0.072	0.084	0.073	0.117	0.167	0.176	0.071	0.074	0.126	0.105	0.075	0.078	0.082	0.074	0.076
691	0.114	0.101	0.099	0.095	0.204	0.083	0.156	0.087	0.091	0.103	0.142	0.083	0.112	0.084	0.105	0.081	0.076	0.089	0.079	0.084	0.154	0.165	0.149	0.079	0.12	0.072	0.083	0.073	0.117	0.167	0.175	0.071	0.074	0.125	0.104	0.074	0.078	0.081	0.074	0.076
692	0.112	0.1	0.098	0.094	0.203	0.083	0.156	0.087	0.091	0.102	0.142	0.082	0.112	0.083	0.105	0.081	0.075	0.089	0.079	0.084	0.154	0.165	0.148	0.079	0.119	0.071	0.083	0.073	0.117	0.167	0.175	0.07	0.074	0.125	0.104	0.074	0.078	0.081	0.074	0.076
693	0.111	0.099	0.098	0.093	0.202	0.083	0.156	0.086	0.091	0.102	0.141	0.082	0.112	0.083	0.105	0.08	0.075	0.089	0.079	0.084	0.154	0.165	0.148	0.079	0.119	0.071	0.083	0.073	0.117	0.166	0.175	0.07	0.074	0.125	0.104	0.074	0.078	0.081	0.074	0.076
694	0.109	0.098	0.097	0.092	0.2	0.082	0.155	0.086	0.09	0.102	0.141	0.082	0.111	0.083	0.104	0.08	0.075	0.089	0.079	0.084	0.153	0.164	0.148	0.079	0.119	0.071	0.083	0.072	0.117	0.166	0.175	0.07	0.073	0.125	0.104	0.074	0.077	0.081	0.074	0.076
695	0.108	0.097	0.096	0.092	0.198	0.082	0.155	0.086	0.09	0.101	0.14	0.081	0.111	0.083	0.104	0.08	0.075	0.089	0.078	0.084	0.153	0.164	0.148	0.078	0.118	0.071	0.083	0.072	0.116	0.166	0.174	0.07	0.073	0.125	0.104	0.074	0.077	0.081	0.073	0.075
696	0.107	0.096	0.095	0.091	0.197	0.081	0.155	0.086	0.09	0.101	0.14	0.081	0.111	0.082	0.104	0.08	0.075	0.089	0.078	0.084	0.153	0.164	0.148	0.078	0.118	0.071	0.083	0.072	0.116	0.166	0.174	0.07	0.073	0.124	0.104	0.074	0.077	0.081	0.073	0.076
697	0.106	0.095	0.095	0.09	0.196	0.081	0.155	0.085	0.089	0.101	0.139	0.081	0.111	0.082	0.104	0.079	0.074	0.088	0.078	0.083	0.153	0.164	0.147	0.078	0.118	0.07	0.082	0.072	0.116	0.165	0.174	0.07	0.073	0.124	0.103	0.073	0.077	0.081	0.073	0.075
698	0.105	0.094	0.094	0.09	0.195	0.081	0.154	0.085	0.089	0.1	0.139	0.08	0.11	0.082	0.103	0.079	0.074	0.088	0.078	0.083	0.152	0.163	0.147	0.077	0.118	0.07	0.082	0.071	0.116	0.165	0.174	0.069	0.072	0.124	0.103	0.073	0.077	0.08	0.073	0.075
699	0.104	0.094	0.094	0.09	0.195	0.081	0.154	0.085	0.089	0.1	0.139	0.08	0.11	0.082	0.103	0.079	0.074	0.088	0.077	0.083	0.152	0.163	0.146	0.078	0.118	0.07	0.082	0.071	0.116	0.165	0.173	0.069	0.073	0.123	0.103	0.073	0.077	0.08	0.073	0.075
700	0.103	0.092	0.093	0.089	0.194	0.08	0.153	0.084	0.088	0.1	0.138	0.08	0.11	0.081	0.103	0.079	0.074	0.087	0.077	0.082	0.152	0.162	0.146	0.077	0.117	0.07	0.081	0.071	0.115	0.165	0.173	0.069	0.072	0.123	0.102	0.072	0.076	0.08	0.072	0.074
701	0.102	0.092	0.092	0.089	0.193	0.08	0.153	0.084	0.088	0.099	0.138	0.079	0.109	0.081	0.103	0.078	0.073	0.087	0.077	0.082	0.151	0.162	0.146	0.077	0.117	0.07	0.081	0.071	0.115	0.165	0.172	0.069	0.072	0.123	0.102	0.072	0.076	0.079	0.072	0.074
702	0.101	0.091	0.092	0.089	0.193	0.08	0.153	0.084	0.088	0.099	0.138	0.079	0.109	0.081	0.103	0.078	0.073	0.087	0.077	0.082	0.151	0.162	0.146	0.077	0.117	0.07	0.081	0.071	0.115	0.165	0.172	0.069	0.072	0.123	0.102	0.072	0.076	0.08	0.072	0.074
703	0.101	0.09	0.091	0.089	0.193	0.08	0.153	0.084	0.088	0.099	0.137	0.079	0.109	0.081	0.102	0.078	0.073	0.087	0.077	0.082	0.151	0.162	0.146	0.077	0.117	0.069	0.081	0.07	0.115	0.165	0.173	0.069	0.072	0.123	0.102	0.072	0.076	0.08	0.072	0.074
704	0.1	0.09	0.091	0.088	0.192	0.079	0.152	0.083	0.088	0.099	0.137	0.079	0.109	0.08	0.102	0.078	0.073	0.087	0.077	0.082	0.151	0.161	0.145	0.077	0.116	0.069	0.081	0.07	0.115	0.164	0.172	0.068	0.072	0.122	0.102	0.072	0.076	0.079	0.072	0.074
705	0.098	0.089	0.09	0.088	0.191	0.079	0.152	0.083	0.087	0.098	0.136	0.078	0.108	0.08	0.102	0.078	0.073	0.086	0.076	0.082	0.15	0.161	0.144	0.076	0.116	0.069	0.081	0.07	0.114	0.163	0.172	0.068	0.071	0.122	0.102	0.071	0.075	0.079	0.071	0.074
706	0.097	0.088	0.089	0.088	0.19	0.078	0.151	0.083	0.087	0.098	0.136	0.078	0.108	0.08	0.101	0.077	0.073	0.086	0.076	0.081	0.15	0.161	0.144	0.076	0.116	0.069	0.081	0.07	0.114	0.163	0.172	0.068	0.071	0.122	0.101	0.071	0.075	0.079	0.071	0.074
707	0.097	0.087	0.089	0.088	0.19	0.078	0.151	0.082	0.087	0.098	0.136	0.078	0.108	0.08	0.101	0.077	0.072	0.086	0.076	0.081	0.15	0.16	0.144	0.076	0.116	0.068	0.08	0.07	0.114	0.163	0.171	0.068	0.071	0.121	0.101	0.071	0.075	0.079	0.071	0.073
708	0.096	0.087	0.089	0.088	0.19	0.078	0.151	0.083	0.087	0.098	0.136	0.078	0.108	0.08	0.101	0.077	0.072	0.086	0.076	0.081	0.15	0.16	0.144	0.076	0.116	0.068	0.08	0.07	0.114	0.163	0.171	0.068	0.071	0.121	0.101	0.071	0.075	0.079	0.071	0.074
709	0.095	0.086	0.088	0.088	0.189	0.078	0.151	0.082	0.087	0.098	0.136	0.078	0.107	0.08	0.101	0.077	0.072	0.086	0.076	0.081	0.15	0.16	0.144	0.076	0.115	0.068	0.08	0.07	0.114	0.163	0.171	0.068	0.071	0.121	0.101	0.071	0.075	0.079	0.071	0.073
710	0.094	0.086	0.088	0.087	0.189	0.078	0.151	0.082	0.086	0.097	0.135	0.077	0.107	0.079	0.1	0.077	0.072	0.086	0.076	0.081	0.149	0.159	0.143	0.075	0.115	0.068	0.08	0.069	0.114	0.162	0.171	0.067	0.071	0.121	0.101	0.071	0.075	0.078	0.071	0.073
711	0.094	0.085	0.087	0.087	0.188	0.077	0.15	0.082	0.086	0.097	0.135	0.077	0.107	0.079	0.1	0.076	0.072	0.086	0.075	0.081	0.149	0.159	0.143	0.075	0.115	0.068	0.08	0.069	0.114	0.162	0.171	0.067	0.07	0.121	0.1	0.071	0.074	0.078	0.07	0.073
712	0.093	0.085	0.087	0.086	0.188	0.077	0.15	0.082	0.086	0.097	0.134	0.077	0.106	0.079	0.1	0.076	0.072	0.086	0.075	0.081	0.149	0.158	0.142	0.075	0.115	0.067	0.08	0.069	0.113	0.162	0.17	0.067	0.07	0.12	0.1	0.07	0.074	0.078	0.07	0.073
713	0.092	0.084	0.087	0.086	0.188	0.077	0.15	0.082	0.086	0.097	0.134	0.077	0.106	0.079	0.1	0.076	0.072	0.086	0.076	0.081	0.149	0.159	0.143	0.075	0.115	0.068	0.08	0.069	0.113	0.162	0.17	0.067	0.07	0.121	0.1	0.071	0.075	0.078	0.07	0.073
714	0.092	0.084	0.086	0.086	0.187	0.077	0.15	0.082	0.086	0.097	0.134	0.077	0.106	0.079	0.1	0.076	0.072	0.086	0.075	0.081	0.149	0.158	0.143	0.075	0.115	0.068	0.08	0.069	0.113	0.162	0.17	0.067	0.07	0.121	0.1	0.071	0.075	0.078	0.07	0.073
715	0.091	0.084	0.086	0.085	0.187	0.077	0.149	0.082	0.086	0.097	0.134	0.077	0.106	0.079	0.1	0.076	0.072	0.086	0.075	0.081	0.148	0.158	0.142	0.075	0.115	0.067	0.08	0.069	0.113	0.162	0.17	0.067	0.07	0.12	0.1	0.07	0.074	0.078	0.07	0.073
716	0.091	0.083	0.086	0.084	0.187	0.077	0.149	0.081	0.086	0.096	0.134	0.077	0.106	0.079	0.099	0.076	0.072	0.085	0.075	0.081	0.148	0.158	0.142	0.075	0.115	0.067	0.08	0.069	0.113	0.161	0.17	0.067	0.07	0.12	0.1	0.07	0.074	0.078	0.07	0.072
717	0.09	0.083	0.085	0.084	0.186	0.076	0.149	0.081	0.085	0.096	0.133	0.076	0.105	0.078	0.099	0.076	0.071	0.085	0.075	0.08	0.148	0.157	0.142	0.074	0.115	0.067	0.079	0.068	0.113	0.161	0.169	0.067	0.07	0.12	0.1	0.07	0.074	0.077	0.07	0.072
718	0.09	0.083	0.085	0.083	0.186	0.076	0.149	0.081	0.086	0.096	0.133	0.076	0.106	0.079	0.099	0.076	0.072	0.085	0.075	0.08	0.148	0.158	0.142	0.075	0.115	0.067	0.08	0.069	0.113	0.161	0.17	0.067	0.07	0.12	0.1	0.07	0.074	0.078	0.07	0.072
719	0.09	0.082	0.085	0.083	0.185	0.076	0.149	0.081	0.086	0.096	0.133	0.076	0.106	0.079	0.099	0.076	0.071	0.085	0.075	0.08	0.148	0.158	0.142	0.074	0.115	0.067	0.079	0.069	0.113	0.161	0.169	0.067	0.07	0.12	0.1	0.07	0.074	0.077	0.07	0.072
720	0.089	0.082	0.085	0.082	0.185	0.076	0.149	0.081	0.085	0.096	0.133	0.076	0.105	0.078	0.099	0.075	0.071	0.085	0.075	0.08	0.147	0.157	0.142	0.074	0.115	0.067	0.079	0.068	0.112	0.16	0.169	0.066	0.07	0.12	0.1	0.07	0.074	0.077	0.069	0.072
721	0.089	0.082	0.085	0.082	0.185	0.076	0.149	0.081	0.085	0.096	0.133	0.076	0.106	0.079	0.099	0.076	0.071	0.085	0.075	0.08	0.148	0.157	0.142	0.074	0.115	0.067	0.079	0.069	0.113	0.16	0.169	0.066	0.07	0.12	0.1	0.07	0.074	0.077	0.07	0.072
722	0.089	0.082	0.085	0.081	0.185	0.076	0.148	0.08	0.085	0.095	0.133	0.076	0.105	0.078	0.098	0.075	0.071	0.085	0.075	0.08	0.147	0.157	0.142	0.074	0.114	0.067	0.079	0.068	0.112	0.16	0.168	0.066	0.069	0.12	0.1	0.07	0.074	0.077	0.069	0.072
723	0.088	0.081	0.085	0.081	0.185	0.075	0.149	0.08	0.085	0.095	0.132	0.076	0.105	0.078	0.098	0.075	0.071	0.085	0.075	0.08	0.147	0.157	0.142	0.074	0.114	0.067	0.079	0.068	0.112	0.16	0.168	0.066	0.07	0.119	0.1	0.07	0.074	0.077	0.069	0.072
724	0.088	0.081	0.084	0.081	0.185	0.076	0.148	0.08	0.085	0.095	0.132	0.075	0.105	0.078	0.098	0.075	0.071	0.085	0.075	0.08	0.148	0.157	0.141	0.074	0.114	0.067	0.079	0.068	0.112	0.16	0.168	0.066	0.07	0.119	0.1	0.07	0.074	0.077	0.069	0.072
725	0.088	0.081	0.084	0.081	0.185	0.076	0.148	0.081	0.085	0.095	0.132	0.075	0.105	0.078	0.098	0.075	0.071	0.085	0.075	0.08	0.147	0.157	0.141	0.074	0.114	0.067	0.079	0.068	0.112	0.16	0.168	0.066	0.07	0.12	0.1	0.07	0.074	0.077	0.069	0.072
726	0.088	0.081	0.084	0.081	0.185	0.075	0.148	0.08	0.085	0.095	0.132	0.075	0.105	0.078	0.098	0.075	0.071	0.085	0.075	0.08	0.148	0.157	0.141	0.074	0.114	0.067	0.079	0.068	0.112	0.16	0.168	0.066	0.069	0.12	0.1	0.07	0.073	0.077	0.069	0.072
727	0.088	0.081	0.084	0.081	0.184	0.075	0.148	0.08	0.085	0.095	0.132	0.075	0.105	0.078	0.098	0.075	0.071	0.085	0.075	0.08	0.147	0.157	0.141	0.074	0.114	0.067	0.079	0.068	0.112	0.16	0.168	0.066	0.069	0.12	0.1	0.07	0.073	0.077	0.069	0.072
728	0.088	0.081	0.084	0.08	0.184	0.075	0.148	0.08	0.085	0.095	0.132	0.075	0.105	0.078	0.098	0.075	0.071	0.085	0.075	0.08	0.148	0.157	0.141	0.074	0.114	0.067	0.079	0.068	0.112	0.16	0.168	0.066	0.07	0.12	0.1	0.07	0.073	0.077	0.069	0.072
729	0.087	0.081	0.084	0.08	0.184	0.075	0.147	0.08	0.085	0.095	0.132	0.075	0.105	0.078	0.098	0.075	0.071	0.085	0.075	0.08	0.147	0.157	0.141	0.074	0.114	0.067	0.079	0.068	0.112	0.16	0.168	0.066	0.07	0.12	0.099	0.07	0.073	0.077	0.069	0.072
730	0.087	0.081	0.084	0.08	0.184	0.075	0.148	0.08	0.085	0.095	0.132	0.075	0.104	0.078	0.098	0.075	0.071	0.085	0.075	0.08	0.148	0.157	0.141	0.074	0.114	0.067	0.079	0.069	0.112	0.16	0.168	0.066	0.07	0.12	0.1	0.07	0.073	0.077	0.069	0.072
731	0.087	0.081	0.084	0.08	0.184	0.075	0.147	0.08	0.085	0.095	0.132	0.075	0.104	0.078	0.098	0.075	0.071	0.085	0.075	0.08	0.148	0.156	0.141	0.074	0.114	0.067	0.079	0.069	0.112	0.16	0.167	0.066	0.069	0.12	0.099	0.07	0.073	0.077	0.069	0.072
732	0.087	0.081	0.084	0.08	0.184	0.076	0.147	0.08	0.085	0.095	0.132	0.075	0.105	0.078	0.098	0.075	0.071	0.085	0.075	0.08	0.148	0.156	0.142	0.074	0.114	0.067	0.079	0.069	0.113	0.16	0.167	0.066	0.07	0.12	0.099	0.07	0.073	0.078	0.07	0.072
733	0.087	0.081	0.084	0.081	0.184	0.076	0.147	0.08	0.085	0.095	0.132	0.075	0.105	0.078	0.098	0.076	0.072	0.085	0.075	0.08	0.148	0.156	0.142	0.074	0.114	0.067	0.079	0.069	0.113	0.16	0.168	0.067	0.07	0.12	0.099	0.07	0.073	0.078	0.07	0.072
734	0.087	0.081	0.084	0.08	0.184	0.076	0.147	0.081	0.085	0.095	0.132	0.076	0.105	0.078	0.099	0.075	0.072	0.085	0.075	0.08	0.148	0.156	0.142	0.074	0.114	0.067	0.079	0.069	0.113	0.16	0.167	0.067	0.07	0.12	0.099	0.071	0.073	0.078	0.07	0.072
735	0.088	0.081	0.084	0.081	0.184	0.076	0.147	0.081	0.086	0.095	0.132	0.076	0.105	0.079	0.099	0.076	0.072	0.086	0.075	0.08	0.148	0.157	0.142	0.075	0.115	0.068	0.08	0.069	0.113	0.16	0.168	0.067	0.07	0.12	0.099	0.071	0.074	0.078	0.07	0.072
736	0.087	0.081	0.084	0.081	0.184	0.076	0.147	0.081	0.086	0.095	0.132	0.076	0.105	0.079	0.099	0.076	0.072	0.086	0.075	0.08	0.148	0.157	0.142	0.075	0.115	0.068	0.08	0.069	0.113	0.16	0.168	0.067	0.07	0.12	0.099	0.071	0.074	0.078	0.07	0.072
737	0.088	0.081	0.085	0.081	0.184	0.076	0.148	0.081	0.086	0.095	0.132	0.076	0.105	0.079	0.099	0.076	0.072	0.086	0.075	0.08	0.148	0.157	0.142	0.075	0.115	0.068	0.08	0.07	0.114	0.16	0.168	0.067	0.07	0.12	0.1	0.071	0.074	0.078	0.07	0.072
738	0.088	0.081	0.085	0.081	0.184	0.076	0.147	0.081	0.086	0.096	0.133	0.076	0.105	0.079	0.099	0.076	0.073	0.086	0.076	0.081	0.148	0.157	0.142	0.075	0.115	0.068	0.08	0.07	0.114	0.16	0.168	0.068	0.071	0.12	0.1	0.071	0.074	0.079	0.07	0.072
739	0.088	0.082	0.085	0.082	0.184	0.077	0.148	0.082	0.086	0.096	0.133	0.077	0.106	0.079	0.1	0.077	0.073	0.086	0.076	0.081	0.148	0.157	0.143	0.075	0.116	0.069	0.081	0.07	0.114	0.16	0.168	0.068	0.071	0.12	0.1	0.072	0.074	0.079	0.071	0.073
740	0.088	0.082	0.085	0.082	0.184	0.077	0.148	0.082	0.086	0.096	0.133	0.077	0.106	0.08	0.1	0.077	0.073	0.087	0.076	0.081	0.148	0.157	0.143	0.076	0.116	0.069	0.081	0.07	0.114	0.161	0.169	0.068	0.071	0.12	0.1	0.072	0.075	0.079	0.071	0.073
741	0.088	0.082	0.085	0.082	0.184	0.077	0.148	0.082	0.086	0.096	0.133	0.077	0.106	0.08	0.1	0.077	0.073	0.086	0.076	0.081	0.148	0.157	0.143	0.075	0.116	0.069	0.081	0.07	0.114	0.16	0.168	0.068	0.071	0.12	0.1	0.072	0.074	0.079	0.071	0.073
742	0.088	0.081	0.085	0.082	0.184	0.077	0.148	0.081	0.086	0.096	0.133	0.077	0.106	0.079	0.1	0.077	0.073	0.086	0.076	0.081	0.148	0.157	0.143	0.075	0.116	0.069	0.081	0.07	0.114	0.16	0.168	0.068	0.071	0.12	0.1	0.072	0.074	0.079	0.071	0.073
743	0.088	0.081	0.085	0.081	0.184	0.077	0.148	0.081	0.086	0.096	0.133	0.077	0.106	0.079	0.1	0.077	0.073	0.086	0.076	0.081	0.148	0.157	0.143	0.075	0.115	0.069	0.081	0.07	0.114	0.16	0.168	0.068	0.071	0.12	0.1	0.072	0.074	0.079	0.07	0.073
744	0.088	0.081	0.085	0.081	0.183	0.076	0.147	0.081	0.086	0.096	0.132	0.076	0.106	0.079	0.099	0.077	0.073	0.086	0.076	0.081	0.148	0.157	0.143	0.075	0.115	0.069	0.08	0.07	0.113	0.16	0.168	0.068	0.07	0.12	0.1	0.071	0.074	0.078	0.07	0.073
745	0.087	0.08	0.084	0.081	0.183	0.076	0.147	0.081	0.086	0.095	0.132	0.076	0.105	0.079	0.099	0.076	0.072	0.086	0.076	0.081	0.147	0.156	0.142	0.075	0.115	0.068	0.08	0.07	0.113	0.159	0.168	0.068	0.07	0.12	0.099	0.071	0.074	0.078	0.07	0.072
746	0.087	0.08	0.084	0.08	0.183	0.076	0.146	0.081	0.085	0.095	0.132	0.076	0.105	0.078	0.099	0.076	0.072	0.085	0.075	0.08	0.147	0.156	0.142	0.075	0.114	0.068	0.08	0.069	0.113	0.159	0.167	0.067	0.07	0.119	0.099	0.071	0.074	0.078	0.07	0.072
747	0.087	0.08	0.084	0.08	0.182	0.075	0.146	0.08	0.085	0.094	0.131	0.075	0.104	0.078	0.098	0.075	0.072	0.085	0.075	0.08	0.147	0.155	0.142	0.074	0.114	0.068	0.079	0.069	0.112	0.158	0.167	0.067	0.07	0.119	0.099	0.07	0.073	0.077	0.069	0.072
748	0.086	0.08	0.083	0.08	0.182	0.075	0.146	0.08	0.085	0.094	0.131	0.075	0.104	0.078	0.098	0.075	0.072	0.085	0.075	0.08	0.146	0.155	0.141	0.074	0.114	0.067	0.079	0.069	0.112	0.158	0.167	0.067	0.07	0.119	0.098	0.07	0.073	0.077	0.07	0.072
749	0.086	0.079	0.083	0.079	0.181	0.075	0.145	0.08	0.084	0.094	0.131	0.075	0.104	0.077	0.098	0.075	0.071	0.085	0.074	0.079	0.146	0.155	0.141	0.074	0.113	0.067	0.079	0.069	0.111	0.158	0.167	0.067	0.069	0.118	0.098	0.07	0.073	0.077	0.069	0.071
750	0.086	0.079	0.083	0.079	0.181	0.074	0.145	0.079	0.084	0.093	0.13	0.075	0.103	0.077	0.098	0.075	0.071	0.084	0.074	0.079	0.146	0.154	0.141	0.073	0.113	0.067	0.079	0.069	0.111	0.158	0.166	0.066	0.069	0.118	0.098	0.07	0.073	0.077	0.069	0.071
