# Supplementary material for: Spectrophotometric Analysis of Pigments: A Critical Assessment of a High-Throughput Method for Analysis of Algal Pigment Mixtures by Spectral Deconvolution
Source: PLoS One. 2015 Sep 11;10(9):e0137645. doi: 10.1371/journal.pone.0137645 (PMC4567325; doi:10.1371/journal.pone.0137645)
Supplement: S4 File — The R-script “Sediments.R” contains code for fitting spectra and calculating pigment concentrations in sediment samples. Ancillary files include the measured absorbance spectra from sediments, sample ID’s, specific absorption coefficients, GP parameters, and the “pigment.function.R”, which contains all functions used in the modified-GPS analysis. The script “Sediments GPS vs. HPLC_PCA.R” contains the analysis of concentrations vs HPLC for sediment samples. (ZIP) [file pone.0137645.s006.zip › Sediment sample ID.txt]

lake	depth	cm	sxwt.g	dilution	ext.vol.	well.vol.ml
Steinsfjorden	0	St0	0.0396	1	1.6122	0.33
Steinsfjorden	1	St1	0.0824	1	1.6155	0.33
Steinsfjorden	2	St2	0.0651	1	1.5909	0.33
Steinsfjorden	3	St3	0.0754	1	1.6041	0.33
Steinsfjorden	4	St4	0.0679	1	1.6183	0.33
Steinsfjorden	5	St5	0.0596	1	1.6114	0.33
Steinsfjorden	6	St6	0.0632	1	1.5869	0.33
Steinsfjorden	7	St7	0.0685	1	1.6114	0.33
Steinsfjorden	8	St8	0.07	1	1.5939	0.33
Steinsfjorden	9	St9	0.0896	1	1.5946	0.33
Steinsfjorden	10	St10	0.0983	1	1.6201	0.33
Steinsfjorden	11	St11	0.1115	1	1.6057	0.33
Steinsfjorden	12	St12	0.1169	1	1.5836	0.33
Steinsfjorden	13	St13	0.0906	1	1.5938	0.33
Steinsfjorden	14	St14	0.0792	1	1.6107	0.33
Steinsfjorden	15	St15	0.0678	1	1.6053	0.33
Steinsfjorden	16	St16	0.0771	1	1.6067	0.33
Steinsfjorden	17	St17	0.0744	1	1.6021	0.33
Steinsfjorden	18	St18	0.0932	1	1.6137	0.33
Steinsfjorden	19	St19	0.0871	1	1.5489	0.33
Steinsfjorden	20	St20	0.0674	1	1.6145	0.33
Steinsfjorden	21	St21	0.0851	1	1.6083	0.33
Steinsfjorden	22	St22	0.0715	1	1.6044	0.33
Steinsfjorden	23	St23	0.0716	1	1.5836	0.33
Steinsfjorden	24	St24	0.0763	1	1.621	0.33
Steinsfjorden	25	St25	0.1048	1	1.5965	0.33
Steinsfjorden	26	St26	0.1076	1	1.6192	0.33
Steinsfjorden	27	St27	0.1121	1	1.5994	0.33
Steinsfjorden	28	St28	0.0817	1	1.577	0.33
Steinsfjorden	29	St29	0.0742	1	1.4537	0.33
Steinsfjorden	30	St30	0.0907	1	1.6168	0.33
Steinsfjorden	31	St31	0.078	1	1.6078	0.33
Steinsfjorden	32	St32	0.1299	1	1.5833	0.33
Steinsfjorden	33	St33	0.1021	1	1.6029	0.33
Steinsfjorden	34	St34	0.0905	1	1.5996	0.33
Steinsfjorden	35	St35	0.1146	1	1.5981	0.33
Steinsfjorden	36	St36	0.089	1	1.5867	0.33
Steinsfjorden	37	St37	0.0988	1	1.6073	0.33
Steinsfjorden	38	St38	0.089	1	1.6013	0.33
Steinsfjorden	39	St39	0.0819	1	1.5895	0.33
