# Supplementary material for: Spectrophotometric Analysis of Pigments: A Critical Assessment of a High-Throughput Method for Analysis of Algal Pigment Mixtures by Spectral Deconvolution
Source: PLoS One. 2015 Sep 11;10(9):e0137645. doi: 10.1371/journal.pone.0137645 (PMC4567325; doi:10.1371/journal.pone.0137645)
Supplement: S4 File — The R-script “Sediments.R” contains code for fitting spectra and calculating pigment concentrations in sediment samples. Ancillary files include the measured absorbance spectra from sediments, sample ID’s, specific absorption coefficients, GP parameters, and the “pigment.function.R”, which contains all functions used in the modified-GPS analysis. The script “Sediments GPS vs. HPLC_PCA.R” contains the analysis of concentrations vs HPLC for sediment samples. (ZIP) [file pone.0137645.s006.zip › Sediment vs HPLC and PCA/Sediment HPLC.txt]

"Lake" "Depth" "cm" "Fuco" "Diadino" "Allo" "Diato" "Lut" "Zea" "Cantha" "bb.Car" "Chl.c3" "Chl.c1.c2" "Pheide.a" "Chl.b" "Chl.a.allo" "Chl.a" "Phe.b" "Pyrophe.b" "Phe.a"
"1" "Lyseren" 0 "L.cm0" 4.869226489 4.229271007 17.47356706 12.3 10.68 11.16 3.12 30.61 0.95 0.92 21.17 3.87 4.03 117.08 16.21 8.36 68.45
"2" "Lyseren" 1 "L.cm1" 1.159366949 2.134707398 13.02907619 11.23 9.88 10.86 2.39 24.13 0.79 0.42 4.53 2.85 2.32 55.48 11.94 6.47 64.7
"3" "Lyseren" 2 "L.cm2" 0.944055944 1.101398601 9.335664336 9.23 7.01 6.05 1.77 14.34 0.82 0.28 3.2 2.19 1.54 32.67 9.36 5.8 49.86
"4" "Lyseren" 3 "L.cm3" 0.436241611 0.738255034 7.416107383 5.74 3.94 2.7 1.83 7.13 0.7 0.18 1.68 1.29 1.29 18.46 6.01 3.37 30.45
"5" "Lyseren" 4 "L.cm4" 0.233508465 0.423234092 3.531815528 2.6 1.87 0.85 1.09 2.98 0.6 0.12 1.24 0.69 0.67 7.38 4.69 2.21 19.88
"6" "Lyseren" 5 "L.cm5" 0.163836759 0.342567769 2.90437891 1.83 1.47 0.55 0.86 2.11 0.4 0.06 1.16 0.49 0.48 5.88 4.26 1.74 17.04
"7" "Lyseren" 6 "L.cm6" 0.136798906 0.188098495 2.18878249 1.37 0.99 0.46 0.68 1.15 0.21 0.07 0.72 0.36 0.29 2.92 3.3 1.3 13.01
"8" "Lyseren" 7 "L.cm7" 0.082263903 0.115169464 1.90852254 1.05 0.77 0.33 0.63 0.9 0.15 0 0.67 0.31 0.41 2.25 2.54 1.02 9.33
"9" "Lyseren" 8 "L.cm8" 0.077184316 0.092621179 1.96048163 1.07 0.79 0.26 0.73 0.83 0.09 0 0.62 0.31 0 2.22 2.71 1.21 9.66
"10" "Lyseren" 9 "L.cm9" 0.07293946 0.091174325 2.935813275 1.29 1.06 0.44 1.24 1.13 0.16 0 0.67 0.42 0 2.81 3.09 1.52 11.11
"11" "Lyseren" 10 "L.cm10" 0.06466214 0.06466214 2.03685742 1 0.84 0.29 1.31 0.89 0.26 0 0.53 0.36 0 2.44 2.74 1.29 9.67
"12" "Lyseren" 11 "L.cm11" 0.051159618 0.068212824 1.807639836 0.68 0.78 0.22 1.23 0.73 0.15 0 0.48 0.34 0 2.01 2.37 1.15 8.1
"13" "Lyseren" 12 "L.cm12" 0.096092249 0.080076874 2.498398463 0.91 0.91 0.27 1.62 0.85 0.11 0 0.46 0.4 0 2.4 2.81 1.27 9.19
"14" "Lyseren" 13 "L.cm13" 0.050505051 0.067340067 2.239057239 0.99 1.11 0.29 1.99 1.09 0.1 0 0.51 0.44 0 2.91 3.22 1.49 10.62
"15" "Lyseren" 14 "L.cm14" 0.050709939 NA 2.231237323 1.22 1.18 0.37 1.96 1.06 0.12 0 0.47 0.46 0 3.26 2.89 1.51 10.19
"16" "Lyseren" 15 "L.cm15" 0.063471914 0.079339892 2.443668677 1.49 1.3 0.41 2.35 1.41 0.14 0 2.73 0.49 0 4.25 3.52 1.84 11.87
"17" "Lyseren" 16 "L.cm16" 0.078320802 NA 2.772556391 1.72 1.44 0.47 2.58 1.6 0.2 0 2.77 0.58 0 4.89 3.67 2.05 13.85
"18" "Lyseren" 17 "L.cm17" 0.125944584 NA 3.290302267 2.03 1.79 0.65 2.82 1.95 0.46 0 3.29 0.68 0 6.28 4.07 2.41 14.7
"19" "Lyseren" 18 "L.cm18" 0.128246233 0.096184675 4.937479962 2.6 2.66 0.67 4.01 2.63 0.16 0 5.11 0.87 0.3 8.83 5.63 3.09 19.53
"20" "Lyseren" 19 "L.cm19" 0.134529148 0.134529148 5.321375187 2.74 2.51 0.7 4.62 2.83 0.52 0 5.14 0.93 0.33 9.43 5.86 3.29 21.51
"21" "Lyseren" 20 "L.cm20" 0.114118031 0.146723182 4.629931529 2.18 2.17 0.68 3.41 2.35 0.15 0 4.24 0.77 0 7.29 4.88 2.85 19.06
"22" "Lyseren" 21 "L.cm21" 0.098814229 0.115283267 3.936100132 1.81 1.86 0.58 2.44 1.98 0.13 0 3.69 0.71 0 6.59 5.41 2.79 19.2
"23" "Lyseren" 22 "L.cm22" 0.048844025 NA 2.97948551 1.22 1.07 0.29 2.05 1.22 0.23 0 1.29 0.5 0 3.58 3.22 2.07 13.35
"24" "Lyseren" 23 "L.cm23" 0.04730369 0.04730369 1.986754967 0.98 0.84 0.33 1.56 1.02 0.13 0 0.82 0.39 0 2.63 2.35 1.53 10.74
"25" "Lyseren" 24 "L.cm24" 0.048340316 0.096680632 2.336448598 1.31 1.08 0.44 1.97 1.27 0.1 0 0.93 0.4 0 3.19 2.54 1.76 11.57
"26" "Lyseren" 25 "L.cm25" 0.082182774 0.115055884 2.564102564 1.46 1.28 0.49 2.38 1.5 0.15 0 1.46 0.49 0 4.03 2.89 1.97 12.21
"27" "Lyseren" 26 "L.cm26" 0.066334992 0.08291874 2.122719735 1.33 1.04 0.33 2.19 1.28 0.08 0 2.17 0.5 0 3.63 2.99 2.01 12.01
"28" "Lyseren" 27 "L.cm27" 0.049099836 0.098199673 2.553191489 1.98 1.26 0.46 2.14 1.83 0.08 0 0.75 0.46 0 4.68 3.14 2.25 12.62
"29" "Lyseren" 28 "L.cm28" 0.134544231 0.084090145 2.859064918 2.54 1.41 0.61 2 2.07 0.1 0 2.77 0.49 0 5.92 3.29 2.39 12.88
"30" "Lyseren" 29 "L.cm29" 0.076266016 0.091519219 3.386211104 2.73 1.65 0.7 2.2 2.56 0.11 0 0.88 0.63 0 6.56 3.91 2.71 14.72
"31" "Lyseren" 30 "L.cm30" 0.080102531 0.12816405 3.268183275 2.44 1.83 0.66 2.66 2.45 0.13 0 2.98 0.58 0 6.95 4.28 2.98 16.34
"32" "Steinsfjorden" 0 "St0" 3.910068426 1.74323884 2.264581297 3.67 2.07 3.32 4.12 6.97 0.16 0.7 12.69 1.42 0 47.05 2.82 3.18 17.63
"33" "Steinsfjorden" 1 "St1" 0.268456376 0.838926174 0.872483221 4.23 2.01 3.14 1.24 7.03 0.05 0.12 2.84 1.02 0 15.39 2.48 1.79 12.7
"34" "Steinsfjorden" 2 "St2" 0.512202471 0.602591142 1.280506177 4.11 1.57 2.24 0.71 4.13 0 0.12 2.73 0.63 0 12.65 1.98 1.24 10.41
"35" "Steinsfjorden" 3 "St3" 0.247933884 0.446280992 0.94214876 5.04 1.49 2.02 0.43 3.77 0 0.08 1.34 0.48 0 14.74 1.85 0.94 11.11
"36" "Steinsfjorden" 4 "St4" 0.213414634 0.228658537 0.625 3.46 1.28 1.19 0.27 2.24 0 0.06 1.68 0.38 0 16.48 1.62 1.11 9.89
"37" "Steinsfjorden" 5 "St5" 0.084430935 0.135089497 0.540357987 1.08 0.49 0.37 0.34 0.76 0 0 0.86 0.17 0 3.55 1.16 0.61 4.93
"38" "Steinsfjorden" 6 "St6" 0.042832667 0.09994289 0.314106225 0.63 0.3 0.2 0.26 0.5 0 0 0.5 0.11 0 1.87 0.85 0.49 3.63
"39" "Steinsfjorden" 7 "St7" NA 0.096092249 0.320307495 0.59 0.29 2.4 0.3 0.45 0 0 0.46 0.16 0 1.49 0.77 0.37 3.16
"40" "Steinsfjorden" 8 "St8" NA 0.079974408 0.239923225 0.48 0.24 0.18 0.21 0.37 0 0 0.32 0.13 0 1.41 0.62 0.31 2.85
"41" "Steinsfjorden" 9 "St9" NA 0.015832806 0.189993667 0.36 0.17 0.14 0.24 0.27 0 0 0.38 0.06 0 1.22 0.59 0.26 2.75
"42" "Steinsfjorden" 10 "St10" NA 0.065466448 0.163666121 0.33 0.18 0.11 0.21 0.23 0 0 0.39 0.07 0 1.16 0.55 0.25 2.42
"43" "Steinsfjorden" 11 "St11" NA 0.06466214 0.193986421 0.4 0.21 0.13 0.18 0.24 0 0 0.29 0.18 0 1.1 0.57 0.21 2.65
"44" "Steinsfjorden" 12 "St12" NA 0.053437834 0.231563947 0.43 0.21 0.12 0.2 0.25 0 0 0.36 0.07 0 1.02 0.49 0.22 2.73
"45" "Steinsfjorden" 13 "St13" NA 0.066755674 0.166889186 0.35 0.18 0.08 0.15 0.23 0 0 0.15 0.08 0 1 0.43 0.2 2.37
"46" "Steinsfjorden" 14 "St14" NA 0.03022061 0.166213358 0.32 0.17 0.09 0.15 0.18 0 0 0.14 0.06 0 0.91 0.41 0.18 2.4
"47" "Steinsfjorden" 15 "St15" NA NA 0.1179941 0.24 0.1 0.07 0.12 0.15 0 0 0 0.06 0 0.81 0.38 0.18 2.17
"48" "Steinsfjorden" 16 "St16" NA NA 0.08820935 0.19 0.1 0.04 0.1 0.09 0 0 0 0.04 0 0.68 0.37 0.13 1.88
"49" "Steinsfjorden" 17 "St17" NA NA 0.104420466 0.21 0.07 0.07 0.14 0.12 0 0 0 0.03 0 0.59 0.32 0.14 2.07
"50" "Steinsfjorden" 18 "St18" NA NA 0.115932428 0.26 0.13 0.08 0.13 0.13 0 0 0 0.08 0 0.68 0.31 0.11 1.81
"51" "Steinsfjorden" 19 "St19" NA NA 0.102389078 0.17 0.07 0.05 0.14 0 0 0 0 0.03 0 0.61 0.29 0.12 1.72
"52" "Steinsfjorden" 20 "St20" NA NA 0.050184008 0.1 0.03 0.02 0.1 0 0 0 0 0.05 0 0.42 0.29 0.12 1.44
"53" "Steinsfjorden" 21 "St21" NA NA 0.06844627 0.09 0.03 0.02 0.1 0 0 0 0 0.03 0 0.39 0.29 0.12 1.45
"54" "Steinsfjorden" 22 "St22" NA NA 0.07329229 0.03 0.01 0.04 0.12 0 0 0 0 0.03 0 0.25 0.26 0.1 1.14
"55" "Steinsfjorden" 23 "St23" NA NA 0.067069081 0.1 0.02 0.03 0.12 0 0 0 0 0.05 0 0.4 0.28 0.13 1.54
"56" "Steinsfjorden" 24 "St24" NA NA 0.082290981 0.15 0.05 0.03 0.13 0 0 0 0 0.05 0 0.51 0.28 0.14 1.46
"57" "Steinsfjorden" 25 "St25" NA NA 0.081327261 0.16 0.07 0.05 0.13 0 0 0 0 0.05 0 0.54 0.28 0.13 1.59
"58" "Steinsfjorden" 26 "St26" NA NA 0.066867268 0.12 0 0.05 0.13 0 0 0 0 0 0 0.45 0.24 0.1 1.3
"59" "Steinsfjorden" 27 "St27" NA NA 0.084005376 0.13 0 0.05 0.13 0 0 0 0 0 0 0.45 0.28 0.09 1.36
"60" "Steinsfjorden" 28 "St28" NA NA 0.087616822 0.16 0 0.07 0.13 0 0 0 0 0 0 0.48 0.25 0.09 1.37
"61" "Steinsfjorden" 29 "St29" NA NA 0.114080834 0.2 0 0.11 0.13 0 0 0 0 0 0 0.55 0.25 0.1 1.43
"62" "Steinsfjorden" 30 "St30" NA NA 0.097402597 0.16 0 0.06 0.13 0 0 0 0 0 0 0.55 0.25 0.11 1.33
"63" "Steinsfjorden" 31 "St31" NA NA 0.07827176 0.13 0 0.16 0.09 0 0 0 0 0 0 0.53 0.27 0.12 1.08
"64" "Steinsfjorden" 32 "St32" NA NA 0.050522061 0.1 0 0.03 0.1 0 0 0 0 0 0 0.42 0.24 0.1 1.13
"65" "Steinsfjorden" 33 "St33" NA NA 0.067408156 0.07 0 0.03 0.12 0 0 0 0 0 0 0.4 0.22 0.11 1.18
"66" "Steinsfjorden" 34 "St34" NA NA 0.067226891 0.08 0 0.03 0.1 0 0 0 0 0 0 0.39 0.2 0.09 1.01
"67" "Steinsfjorden" 35 "St35" NA NA 0.081168831 0.18 0 0.1 0.13 0 0 0 0 0 0 0.63 0.24 0.13 1.35
"68" "Steinsfjorden" 36 "St36" NA NA 0.072695551 0.15 0 0.07 0.1 0 0 0 0 0 0 0.55 0.24 0.11 1.21
"69" "Steinsfjorden" 37 "St37" NA NA 0.051159618 0.07 0 0.05 0.1 0 0 0 0 0 0 0.43 0.26 0.13 1.14
"70" "Steinsfjorden" 38 "St38" NA NA 0.078149422 0.19 0 0.11 0.16 0 0 0 0 0 0 0.52 0.26 0.15 1.3
"71" "Steinsfjorden" 39 "St39" NA NA 0.085034014 0.19 0 0.1 0.19 0 0 0 0 0 0 0.56 0.26 0.13 1.41
