# Supplementary material for: Spectrophotometric Analysis of Pigments: A Critical Assessment of a High-Throughput Method for Analysis of Algal Pigment Mixtures by Spectral Deconvolution
Source: PLoS One. 2015 Sep 11;10(9):e0137645. doi: 10.1371/journal.pone.0137645 (PMC4567325; doi:10.1371/journal.pone.0137645)
Supplement: S4 File — The R-script “Sediments.R” contains code for fitting spectra and calculating pigment concentrations in sediment samples. Ancillary files include the measured absorbance spectra from sediments, sample ID’s, specific absorption coefficients, GP parameters, and the “pigment.function.R”, which contains all functions used in the modified-GPS analysis. The script “Sediments GPS vs. HPLC_PCA.R” contains the analysis of concentrations vs HPLC for sediment samples. (ZIP) [file pone.0137645.s006.zip › Sediment vs HPLC and PCA/Sediments GPS vs HPLC_PCA.R]

####################################################
### Compare Pigment concentrations with HPLC	 ###
####################################################
library(vegan)
library(dplyr)

# Read HPLC concentrations (µg/gDW)
hplc <- read.table("Sediment HPLC.txt", header = T)
hplc <- hplc[32:71, ] # Remove lyseren 
hplc[is.na(hplc)] <- 0
head(hplc)

# Read pigment concentrations from the GPS method
gps <- read.table("Steinsfjorden µg per gDW.txt" , header =T)
gps <- data.frame(t(gps))
head(gps)

# Calculate total chlorophylls/total carotenoids 
# HPLC
h.tot <- transmute(hplc, h.chl = Chl.c3 + Chl.c1.c2 + Pheide.a + Chl.b +
	Chl.a.allo + Chl.a + Phe.b + Pyrophe.b + Phe.a,  
	 h.car = Fuco + Diadino + Allo + Diato + Lut + Zea + Cantha + bb.Car)
# GPS
gps.tot <- transmute(gps, gps.chl = Chl.a + Phe.a + Chl.b + Phe.b + Chl.c1 + Chl.c2,
	gps.car = Fuco + Diadino + Allo + Diato + Lut + Cantha + bb.Car + c.Neo +
	Echin + Dino + Myxo + Peri + Viola) 
# Combine in one data frame
tot.cc <- cbind(Lake = hplc$Lake, depth = hplc$Depth, h.tot, gps.tot)

### Look at the relationships
# Total chlorophylls
plot(gps.chl ~ h.chl, log = "xy", pch = 21, data = tot.cc, xlab = "HPLC (µg/L)", 
	ylab = "GPS (µg/L)", cex = 1.5, bg = "grey31", xlim = c(0.28,100), 
	ylim = c(0.3, 160))
# Total caroteoids
points(gps.car ~ h.car, log = "xy", data = tot.cc, cex = 1.5, xlab = "HPLC (µg/L)", ylab = "GPS (µg/L)", main = "Total carotenoids", pch = 21,
	bg = "darkorange1")
abline(0,1, lty = 2, lwd = 2)
legend("topleft", legend = c("Total carotenoids", "Total chlorophylls"), pch = 21,
	pt.bg = c("darkorange1", "grey31"), pt.cex = 1.5, bty = "n")


# Correlations between totals
summary(m.chl <- lm(log(gps.chl) ~ log(h.chl), data= tot.cc)) # r2 = 0.99
summary(m.car <- lm(log(gps.car) ~ log(h.car), data= tot.cc)) # r2 = 0.86
par(mfrow = c(2,2))
plot(m.car) # Note that the first observation is a huge outlier! 

# Between chl a and phe a
par(mfrow = c(1,2))
plot(hplc$Chl.a~ gps$Chl.a, log = "xy")
plot(hplc$Phe.a~ gps$Phe.a, log = "xy")

summary(m.chla <- lm(log(hplc$Chl.a) ~ log(gps$Chl.a))) # r2 = 0.98
plot(m.chla) # sample 1 is a huge outlier 

m.phe <- lm(log(hplc$Phe.a) ~ log(gps$Phe.a))
summary(m.phe) # r2 = 0.97
m.phe2 <- lm(log(hplc$Phe.a)[-1] ~ log(gps$Phe.a)[-1])
summary(m.phe2)
par(mfrow = c(2,2))
plot(m.phe2)

###############################################################
### Comparing PCA axes estimated from the two data-matrixes ###
###############################################################
# Pool some pigment concentrations from HPLC , e.g. chl c's 
# into chl c total
hplc2 <- mutate(hplc, Chl.c.total = Chl.c3 + Chl.c1.c2, Phe.a = Phe.a + Pheide.a,
	Chl.a = Chl.a + Chl.a.allo, Phe.b = Phe.b + Pyrophe.b)
head(hplc2)
# Remove the surplous pigments from above
hplc2 <- hplc2[, -c(9, 12,13, 14, 16, 19) ]

# Pool chl c's from GPS data
gps2 <- mutate(gps, Chl.c.total = Chl.c1 + Chl.c2)

# Subset GPS to shared pigments
sub <- names(gps2) [names(gps2) %in% names(hplc2)]
gps.sub <- gps2[, sub]
hplc.sub <- hplc2

###############
### Run PCA ###
###############
# Do a PCA of GPS and HPLC vs. sample matrices. With both the common subset (gps.sub)
# and all pigments (gps)

# First, normalize by chla + phe a
gps.sub.norm <- sweep(gps.sub, 1, (gps.sub$Chl.a + gps.sub$Phe.a), "/") 
gps.norm <- sweep(gps, 1, (gps$Chl.a + gps$Phe.a), "/")

# Remove ID columns
hplc.sub <- hplc.sub[, -c(1:3)]
hplc.sub[is.na(hplc.sub)] <- 0
hplc.norm <- sweep(hplc.sub, 1, (hplc.sub$Chl.a + hplc.sub$Phe.a), "/")

### PCA on GPS data, shared pigment subset
pca.gps.sub <- rda(gps.sub.norm)
biplot(pca.gps.sub)

# GPS data, all pigments
pca.gps.all <- rda(gps.norm)
biplot(pca.gps.all)

# Scores are correlated
plot(scores(pca.gps.sub, 1, "sites") ~ scores(pca.gps.all, 1, "sites")) 
# But axis 1 is correlated with axis 2!
plot(scores(pca.gps.sub, 1, "sites") ~ scores(pca.gps.all, 2, "sites")) 

### PCA on HPLC data
pca.hplc <- rda(hplc.norm)
biplot(pca.hplc) 

### Extract axis scores for comparison
# Axis 1 scores
# GPS, shared subset
PCA1.gps.sub <- scores(pca.gps.sub, display = "sites", choices = 1) 
# GPS, all pigments
PCA1.gps.all <- scores(pca.gps.all, display = "sites", choices = 1) 
# HPLC
PCA1.hplc <- scores(pca.hplc, display = "sites", choices = 1) 

# Axis 2 scores
PCA2.gps.sub <- scores(pca.gps.sub, display = "sites", choices = 2) 
PCA2.gps.all <- scores(pca.gps.all, display = "sites", choices = 2) 
PCA2.hplc <- scores(pca.hplc, display = "sites", choices = 2) 


### Test correlation between axes ###
### PCA1
# Between GPS subset and HPLC
plot(PCA1.gps.sub, PCA1.hplc)
cor.test(PCA1.gps.sub, PCA1.hplc, method = "kendall")
# Between GPs all pigments and HPLC
plot(PCA1.gps.all, PCA1.hplc)
cor.test(PCA1.gps.all, PCA1.hplc, method = "kendall")
# Both correlelations are ~0.48!

### PCA2
# Between GPS subset and HPLC
plot(PCA2.gps.sub, PCA2.hplc)
cor.test(PCA2.gps.sub, PCA2.hplc, method = "kendall") # correlation is 0.45
# Between GPs all pigments and HPLC
plot(PCA2.gps.all, PCA2.hplc)
cor.test(PCA2.gps.all, PCA2.hplc, method = "kendall")

# Probably, the correlation is good because they both capture the change is chla/phea with depht
biplot(pca.gps.sub)
biplot(pca.hplc)
plot((hplc$Chl.a / hplc$Phe.a) ~ hplc$Depth)
plot((gps$Chl.a / gps$Phe.a) ~ hplc$Depth)
