# Supplementary material for: Spectrophotometric Analysis of Pigments: A Critical Assessment of a High-Throughput Method for Analysis of Algal Pigment Mixtures by Spectral Deconvolution
Source: PLoS One. 2015 Sep 11;10(9):e0137645. doi: 10.1371/journal.pone.0137645 (PMC4567325; doi:10.1371/journal.pone.0137645)
Supplement: S4 File — The R-script “Sediments.R” contains code for fitting spectra and calculating pigment concentrations in sediment samples. Ancillary files include the measured absorbance spectra from sediments, sample ID’s, specific absorption coefficients, GP parameters, and the “pigment.function.R”, which contains all functions used in the modified-GPS analysis. The script “Sediments GPS vs. HPLC_PCA.R” contains the analysis of concentrations vs HPLC for sediment samples. (ZIP) [file pone.0137645.s006.zip › Sediments.R]

source("pigment.function.R")
pigment.objects <- ls()
w <- 400:700

# Sediment spectra, Lake Steinsfjorden. Columns are depths,
# in cm from sediment surfce
s <- read.table("Sediment abs spec.txt", header = T)
# Use wavelengths from 400-700 nm
s <- subset(s, nm >= 400 & nm <= 700)[, -1]
head(s)

# Fit crude spectrum as weighted sum of gaussian peak spectra
steins.fit <- pigment.fit(w, s, m.bias = 0, s.bias = 1)

### Root mean squared deviances 
summary(sqrt(sapply(steins.fit$m, deviance) / 301))

# Extract fitted spectra
steins.fitted <- fitted.spectrum(steins.fit)
steins.background <- background.spectrum(steins.fit)
steins.pigment <- pigment.spectrum(steins.fit)

# Pathlength in in well plates (z[cm] = V[cm^3]/A[cm^2]) 
z = 0.8673724

# Calculate pigment concentrations in extract
steins.mg.L <- pigment.concentration(steins.fit, pathl = z)

# Read sample weights and weigth of added solvent (etOH)
id <- read.table("Sediment sample ID.txt" , header =T)
id <- subset(id, lake == "Steinsfjorden")

# Ext.vol here is weight of ethanol, not volume
steins.µg.gDW  <- sweep(steins.mg.L, 2, (id$ext.vol. / 0.789) * id$dilution / id$sxwt.g, "*")	# --> µg pigment / g dry sediment

# Write concentrations to text filse, which is used in the comparison with HPLC
write.table(steins.µg.gDW, "Steinsfjorden µg per gDW.txt")  #pigment concentrations for each sample

# Make a plot of observed vs. fitted spectra for all sample
#pdf("Steinsdjorden observed vs fitted.pdf") 
#par(mfrow = c(2,2))
#for(i in 1:ncol(s)){
#	plot(s[,i] ~ w, main = names(s)[i], type = "l", ylab = "OD", xlab = "nm")
#	lines(steins.fitted[,i] ~w, lty = 2, col = 2)
#	lines(steins.background[, i] ~ w, lty = 2) 
#}
#dev.off()
