# Supplementary material for: Spectrophotometric Analysis of Pigments: A Critical Assessment of a High-Throughput Method for Analysis of Algal Pigment Mixtures by Spectral Deconvolution
Source: PLoS One. 2015 Sep 11;10(9):e0137645. doi: 10.1371/journal.pone.0137645 (PMC4567325; doi:10.1371/journal.pone.0137645)
Supplement: S4 File — The R-script “Sediments.R” contains code for fitting spectra and calculating pigment concentrations in sediment samples. Ancillary files include the measured absorbance spectra from sediments, sample ID’s, specific absorption coefficients, GP parameters, and the “pigment.function.R”, which contains all functions used in the modified-GPS analysis. The script “Sediments GPS vs. HPLC_PCA.R” contains the analysis of concentrations vs HPLC for sediment samples. (ZIP) [file pone.0137645.s006.zip › Steinsfjorden μg per gDW.txt]

"St0" "St1" "St2" "St3" "St4" "St5" "St6" "St7" "St8" "St9" "St10" "St11" "St12" "St13" "St14" "St15" "St16" "St17" "St18" "St19" "St20" "St21" "St22" "St23" "St24" "St25" "St26" "St27" "St28" "St29" "St30" "St31" "St32" "St33" "St34" "St35" "St36" "St37" "St38" "St39"
"Allo" 0 0 0 0.189830223338165 0 0 0 0.0716213523299885 0.057623521415668 0.28519138966871 0.312895669184018 0.21399706501002 0.472980250590896 0.155078813508973 0.0384860894237405 0 0 0.19899315762887 0.487435357826811 0.199101246761159 0 0.0371876102719188 0.00717871065797069 0 0 0 0.0857165532120737 0 0.00157375537281422 0.162871274428482 0 0 0.13252846570652 0 0 0 0.0372715525528578 0.159858665469166 0.120375258767874 0.117393098876869
"bb.Car" 0 0 0 0 0 0 0.773577120987808 0.405481210097806 1.15230850220189 0 0 0.382541271088803 0.214499126297468 0.531979798563406 0 0 0 0 0 0 0 0 0 0 0 0 0 0 0 0 0 0 0 0 0 0 0.314482383040546 0 0 0
"c.Neo" 0 0 0 0 0 0 0 0 0 0 0 0 0 0 0 0 0 0 0 0 0 0 0 0 0 0 0 0 0 0 0 0 0 0 0 0 0 0 0 0
"Cantha" 0 1.21192791524636 0.72638902101043 0 0 0 0 0 0 0 0 0 0 0 0 0 0 0 0 0 0 0 0 0 0 0 0 0 0.430960792349199 0 0 0 0 0 0 0 0 0 0 0.425047025573838
"Chl.a" 81.2019562032208 19.582557362453 17.2177399895353 17.9665702445467 18.9445652699784 5.84809493098338 4.24275597189489 3.27772739774042 3.07923489427832 2.80048278310588 2.48020062590918 2.41949195187155 2.33657937826082 2.52322718089501 2.14226073146854 2.15734577725583 1.91273792558148 1.8115120194712 1.86390698414386 1.58263230664107 1.39063223873177 1.33630718123087 1.14140881289814 1.31428663915997 1.46051885058225 1.36026418811696 1.31968014002708 1.15520538076497 1.18937075629847 1.47397793047418 1.79689947877738 1.49874357964515 1.09819765506245 0.770660432379708 1.02812670808951 1.22571773781965 1.39841512517456 1.21088106136457 1.34107867201951 1.55779016023461
"Chl.b" 0 0 0 0 0 0 0 0 0 0 0 0 0 0 0 0 0 0 0 0 0 0 0.198241080296091 0 0 0.0249062555872233 0 0 0.0680149401269159 0 0.253191548187978 0 0 0 0.0418612378294205 0 0 0 0.0030302378714107 0
"Chl.c1" 0 0 0 0 0 0 0 0 0 0 0 0 0 0 0 0 0 0 0 0 0 0 0 0 0 0 0 0 0 0 0 0 0 0 0 0 0 0 0 0
"Chl.c2" 0 0 0 0 0 0 0 0 0 0 0 0 0 0 0 0 0 0 0 0 0 0 0 0 0 0 0 0 0 0 0 0 0 0 0 0 0 0 0 0
"Diadino" 0 0 0 0 0 0 0 0.380898499023615 0.358580617531145 0 0.157388160733228 0 0 0.0743135112848436 0 0 0.199980125083685 0 0 0.136208274698105 0.203358254875845 0 0.0947071096400525 0.0933848151480708 0 0.153998311778742 0 0 0 0.188440157491117 0.148372741265931 0.212851350315225 0.0540900469486997 0 0.0127099247935383 0.0958669301923088 0 0 0.146555085083745 0
"Diato" 22.7567611386097 7.74850876237186 6.0029573767077 5.99452375267519 2.67473049034653 1.27245953284481 1.1460311496119 0.714081102422173 0.157139040810631 0.781222092491926 0.486598709206401 0.506688794621658 0.482170838848354 0.264714329966963 0.385005703528604 0.385983476983946 0.0263147023087613 0.0284881152202643 0 0 0 0 0 0 0.0306754614389993 0 0 0 0.0897178292822388 0 0 0 0 0 0 0.0799718090847003 0 0.0263010324274468 0 0
"Dino" 0 0 0 0 0 0 0 0 0 0 0 0 0 0 0 0 0 0 0 0 0 0 0 0 0 0 0 0 0 0 0 0 0 0 0 0 0 0 0 0
"Echin" 4.93377778459519 3.136098435924 4.46227063453072 5.35953391405521 0.438121334014259 0 0.0468874595986961 0 0 0 0 0 0 0 0 0 0 0 0 0 0 0 0 0 0 0 0 0 0.00788143368685123 0 0 0 0 0 0 0 0.0252128217140271 0 0 0
"Fuco" 10.5285561860386 2.75156322342888 1.25032557771546 0.31833871708406 0 0 0 0 0 0 0 0 0 0 0 0 0 0 0 0 0 0 0 0 0 0 0 0 0 0 0 0 0 0 0 0 0 0 0 0
"Lut" 0 0 0 0 0 0 0 0 0 0 0.217125543450524 0 0 0 0 0 0 0 0 0 0 0 0 0 0 0 0 0 0 0 0 0 0 0 0 0 0 0 0 0
"Myxo" 0 0 0 0 0.399141270796153 0.162773321135574 0 0.0168995481031577 0.186309465350262 0.0539541203118418 0 0.207545432857334 0.260987482788427 0.212320729140235 0 0.134463116850045 0.0771167636146596 0.0440265712296253 0.33314156999513 0.0364061782943772 0.0908727040459786 0 0 0.117836887053965 0.477427255979439 0 0.167281134463804 0.12511632498291 0.142103254045211 0 0 0 0.0664537074432518 0.0375433741700212 0 0 0.257764693365969 0.160923268093343 0 0.198717449237446
"Peri" 36.5925152766035 7.95054900404813 0 0.0929487831241573 1.45232685094049 1.43046440206253 1.915818678149 1.52455898010994 0.284901217318064 1.64859086949311 0.785762517650341 0.409458092138344 0.327149584925463 0 1.23337159468655 1.45547562944859 0.92292815046692 0.736663171266293 0.0703854602141101 0.610869596440962 0.53125358839045 0.759314112991988 0.461156483089392 0.930320489753577 1.12492098946993 0.825819723717671 0.739436521128459 0.80451043344915 0.295316325853231 0.879513883594078 0.147288702386999 0.93266039742965 0.45608046471797 0.863942528888454 0.76791595208556 0.844125111716184 0 0.609925692502227 0.603303022149198 0.108175469790063
"Phe.a" 75.625163317278 32.305317380494 26.4193923779203 23.1530852656274 20.0668135636892 11.4647452216314 8.87503987947338 7.70505008230321 6.91628594965521 6.4229306649734 5.91976637120754 5.56837131799306 5.82442647180777 5.69242610673558 5.32917834246161 5.30797383676997 4.17138289650825 3.68501932564596 3.75153513060425 3.67275755852096 3.32908844692987 3.26178362516194 2.25011538883052 2.91397392621326 2.99038471246423 3.12358063477663 2.73918138522276 2.98378157400741 2.91546886000619 3.18075815856725 3.4028687348195 3.00570372753322 2.45526669460518 2.25488424705462 1.99117268418838 2.79454665437196 3.14370725934262 2.92613032471987 3.35241695554467 3.38473154066181
"Phe.b" 0 0 0 0 0 0 0 0 0 0 0 0 0 0 0 0 0 0 0 0 0 0 0 0 0 0 0 0 0 0 0 0 0 0 0 0 0 0 0 0
"Viola" 0 0 0 0.0623172452010714 0 0 0 0 0 0 0 0 0 0 0 0 0 0 0 0 0 0 0 0 0 0 0 0 0 0 0 0 0 0.0264351048129051 0 0 0 0 0 0
