# Supplementary material for: Spectrophotometric Analysis of Pigments: A Critical Assessment of a High-Throughput Method for Analysis of Algal Pigment Mixtures by Spectral Deconvolution
Source: PLoS One. 2015 Sep 11;10(9):e0137645. doi: 10.1371/journal.pone.0137645 (PMC4567325; doi:10.1371/journal.pone.0137645)
Supplement: S5 File — The R-script “Lake.R” contains code for fitting spectra and calculating pigment concentrations in lake samples. Ancillary files include the measured absorbance spectra from lakes, sample ID’s, specific absorption coefficients, GP parameters, and the “pigment.function.R”. The script “Lake GPS vs. HPLC and PCA.R” contains the analysis of concentrations vs HPLC. (ZIP) [file pone.0137645.s007.zip]

Archive with 45 entries (44 files):
- .Rapp.history
- .Rapp_1.history
- .Rapp_2.history
- .Rapp_3.history
- gaussian.peak.parameters.txt
- gaussian.peak.parameters_1.txt
- gaussian.peak.parameters_2.txt
- gaussian.peak.parameters_3.txt
- Lake abs spec.txt
- Lake abs spec_1.txt
- Lake abs spec_2.txt
- Lake abs spec_3.txt
- Lake sample ID.txt
- Lake sample ID_1.txt
- Lake sample ID_2.txt
- Lake sample ID_3.txt
- Lake vs HPLC and PCA/
- Lake vs HPLC and PCA/Lake vs. HPLC and PCA.R
- Lake vs HPLC and PCA/Lake vs. HPLC and PCA_1.R
- Lake vs HPLC and PCA/Lake vs. HPLC and PCA_2.R
- Lake vs HPLC and PCA/Lake vs. HPLC and PCA_3.R
- Lake vs HPLC and PCA/lake μg.L.txt
- Lake vs HPLC and PCA/lake μg.L_1.txt
- Lake vs HPLC and PCA/lake μg.L_2.txt
- Lake vs HPLC and PCA/lake μg.L_3.txt
- Lake vs HPLC and PCA/Lake.HPLC.txt
- Lake vs HPLC and PCA/Lake.HPLC_1.txt
- Lake vs HPLC and PCA/Lake.HPLC_2.txt
- Lake vs HPLC and PCA/Lake.HPLC_3.txt
- lake μg.L.txt
- lake μg.L_1.txt
- lake μg.L_2.txt
- lake μg.L_3.txt
- Lake.R
- Lake_1.R
- Lake_2.R
- Lake_3.R
- pigment.function.R
- pigment.function_1.R
- pigment.function_2.R
- pigment.function_3.R
- specific absorption coefficients.txt
- specific absorption coefficients_1.txt
- specific absorption coefficients_2.txt
- specific absorption coefficients_3.txt
