# Supplementary material for: Spectrophotometric Analysis of Pigments: A Critical Assessment of a High-Throughput Method for Analysis of Algal Pigment Mixtures by Spectral Deconvolution
Source: PLoS One. 2015 Sep 11;10(9):e0137645. doi: 10.1371/journal.pone.0137645 (PMC4567325; doi:10.1371/journal.pone.0137645)
Supplement: S5 File — The R-script “Lake.R” contains code for fitting spectra and calculating pigment concentrations in lake samples. Ancillary files include the measured absorbance spectra from lakes, sample ID’s, specific absorption coefficients, GP parameters, and the “pigment.function.R”. The script “Lake GPS vs. HPLC and PCA.R” contains the analysis of concentrations vs HPLC. (ZIP) [file pone.0137645.s007.zip › Lake sample ID.txt]

Lake	Vol
3185	200
3201	350
10001	400
2678	300
374	500
433	500
486	300
345	300
405	500
3399	300
3397	400
340	750
344	500
519	500
170	400
3027	300
180	250
214	200
2888	200
236	150
3031	400
3017	350
349	250
3160	250
2878	250
258	500
288	500
3220	300
2872	500
285	500
2252	200
3167	400
361	300
353	300
191	200
2887	250
2268	200
3029	250
498	300
2870	400
5000	250
2374	350
3541	350
3165	250
3020	300
277	500
394	150
339	500
261	500
252	200
3516	400
380	300
2312	400
482	170
2875	350
10000	400
264	500
326	350
436	500
328	500
242	300
395	500
339	200
3019	250
3106	250
487	500
233	500
189	500
378	500
3384	500
3189	250
2899	350
404	500
453	500
3025	400
363	400
481	300
