# Supplementary material for: Spectrophotometric Analysis of Pigments: A Critical Assessment of a High-Throughput Method for Analysis of Algal Pigment Mixtures by Spectral Deconvolution
Source: PLoS One. 2015 Sep 11;10(9):e0137645. doi: 10.1371/journal.pone.0137645 (PMC4567325; doi:10.1371/journal.pone.0137645)
Supplement: S5 File — The R-script “Lake.R” contains code for fitting spectra and calculating pigment concentrations in lake samples. Ancillary files include the measured absorbance spectra from lakes, sample ID’s, specific absorption coefficients, GP parameters, and the “pigment.function.R”. The script “Lake GPS vs. HPLC and PCA.R” contains the analysis of concentrations vs HPLC. (ZIP) [file pone.0137645.s007.zip › Lake vs HPLC and PCA/Lake vs. HPLC and PCA.R]

####################################################################
### Compare pigment concentrations from GPS with HPLC, lake data ###
####################################################################
library(dplyr)
library(vegan)

# Read HPLC data
hplc <- read.table("Lake.HPLC.txt", header = T)

# Read GPS data
gps <- read.table("Lake µg.L.txt", header = T)
gps <- data.frame(t(gps[ ,-c(19,37)]))# Remove two samples: one missing from HPLC (lake 481), 
# one present in two replicates (lake 339)
head(gps)
################################################
### Total chlorophylls and total carotenoids ###
################################################
# Calculate total chlorophylls and total carotenoids
# Note that also chla, b, and c totals are calculates, so that they
# can be compared with HPLC in a PCA later
gps <- mutate(gps, Chl.tot = Chl.a + Chl.b + Chl.c1 + Chl.c2 + Phe.a + Phe.b,
	Car.tot = Allo + bb.Car + c.Neo + Cantha + Diadino + Diato + Dino + Echin +
	Fuco + Lut + Myxo + Peri + Viola, Chl.a.total = Chl.a + Phe.a, Chl.b.total =
	Chl.b + Phe.b, Chl.c.total = Chl.c1 + Chl.c2) 

# Visualize relationship 
# Total chl
plot(gps$Chl.tot ~ hplc$Chl.tot, log = "xy", cex = 1.3, pch = 21, 
	bg = rgb(27,158,119, max = 255, 150), main = "", xlab = "HPLC (µg/L)",
	ylab = "GPS(µg/L)", xlim = c(0.08, 40), ylim = c(0.3, 30))
# Total car
points(gps$Car.tot ~ hplc$Car.tot, cex = 1.3, pch = 21, bg = 
	rgb(217,95,2, max = 255, 150), main = "Total carotenoids", 
	xlab = "HPLC (µg/L)", ylab = "GPS(µg/L)", log = "xy")
abline(0,1, lty = 2, lwd = 2)
legend("topleft", legend = c("Total carotenoids", "Total chlorophylls"), pch = 21,
	pt.bg = c(rgb(217,95,2, max = 255, 150), rgb(27,158,119, max = 255, 150)), pt.cex = 1.3, bty = "n")

# Correlations 
summary(mchl.log <- lm(log(gps$Chl.tot) ~ log(hplc$Chl.tot))) # r2 = 0.94
#summary(mchl <- lm(gps$Chl.tot ~ hplc$Chl.tot))

summary(mcar.log <- lm(log(gps$Car.tot) ~ log(hplc$Car.tot))) # r2 = 0.84
#summary(mcar <- lm(gps$Car.tot ~ hplc$Car.tot))


##########################################
### Comparing single pigments with PCA ###
##########################################
# Subset HPLC data to pigments that are present in both samples
hplc.pca <- hplc[ , names(hplc) %in% names(gps)]
hplc.pca <- hplc.sub[ ,-c(17:18)]
head(hplc.pca)

# Remove pigments that now are contained in chl a, b, and c total
gps.pca <- select(gps, -c(Chl.a, Chl.b, Chl.c1, Chl.c2, Phe.a, Phe.b, Chl.tot, Car.tot))
gps.pca <- gps.pca[ ,names(hplc.pca)]
head(gps.pca)

# Normalize pigments by Chl.a.total
chla.hplc <- hplc.pca[, 4]
hplc.n <- sweep(hplc.pca, 1, chla.hplc, "/")

chla.gps <- gps.pca[, 4]
gps.n <- sweep(gps.pca, 1, chla.gps, "/")

# PCA on HPLC concentrations
library(vegan)
hplc.PCA <- rda(hplc.n)
biplot(hplc.PCA) 
# Extract sitescores
sitesc.hplc <- scores(hplc.PCA, display = "sites")

# PCA on GPS concentrations 
gps.PCA <- rda(gps.n)
biplot(gps.PCA) # pigmenter
# Extract sitescores
sitesc.gps <- scores(gps.PCA, display = "sites")

# Chack correlation bewtween axes
plot(sitesc.gps[,1], sitesc.hplc[,1])
summary(lm(sitesc.gps[,1] ~ sitesc.hplc[,1]))
cor.test(sitesc.gps[,1], sitesc.hplc[,1], method = "kendall") # PCA1: tau = -0.2

plot(sitesc.gps[,2], sitesc.hplc[,2])
summary(lm(sitesc.gps[,2] ~ sitesc.hplc[,2]))
cor.test(sitesc.gps[,2], sitesc.hplc[,2], method = "kendall") # PCA2: tau = 0.02, ns
