# Supplementary material for: Spectrophotometric Analysis of Pigments: A Critical Assessment of a High-Throughput Method for Analysis of Algal Pigment Mixtures by Spectral Deconvolution
Source: PLoS One. 2015 Sep 11;10(9):e0137645. doi: 10.1371/journal.pone.0137645 (PMC4567325; doi:10.1371/journal.pone.0137645)
Supplement: S5 File — The R-script “Lake.R” contains code for fitting spectra and calculating pigment concentrations in lake samples. Ancillary files include the measured absorbance spectra from lakes, sample ID’s, specific absorption coefficients, GP parameters, and the “pigment.function.R”. The script “Lake GPS vs. HPLC and PCA.R” contains the analysis of concentrations vs HPLC. (ZIP) [file pone.0137645.s007.zip › Lake vs HPLC and PCA/Lake.HPLC.txt]

"ID" "a.Car" "Allo" "Anth" "bb.Car" "Butano" "Cantha" "Chl.a.total" "Chl.b.total" "Chl.c.total" "Croco" "Diadino" "Diato" "Dino" "Echin" "Fuco" "Lut" "Lyco" "Myxo" "c.Neo" "Peri" "Viola" "Chl.tot" "Car.tot"
"1" 170 0.061 0.451 0 0.212 0 0 5.355 0.466 0.052 0 0 0 0 0 0.028 0.556 0 0 0 0 0.028 5.873 1.336
"2" 180 0 0.104 0.039 0.688 0 0 11.276 0.538 0.067 0.005 0.073 0.008 0.06 0 0.199 0.129 0 0 0.024 0.065 0.083 11.881 1.477
"3" 189 0.0175 0.2 0 0.031 0 0 2.1015 0.0295 0.0365 0.011 0.015 0 0.039 0 0.175 0.0155 0 0 0 0.014 0.0475 2.1675 0.5655
"4" 191 0 0.25 0 0.393 0 0 15.354 0.591 0.026 0 0.806 0 0 0 0.672 0.251 0 0 0 0 0.154 15.971 2.526
"5" 214 0 0.087 0.016 0.488 0 0 20.843 1.194 0.267 0 0.314 0.049 0.309 0 1.712 0.424 0.07 0 0.039 0.339 0.454 22.304 4.301
"6" 233 0.013 0.147 0.018 0.029 0 0 1.579 0.092 0.018 0.013 0.016 0.009 0.042 0 0.061 0.081 0.004 0 0.007 0.016 0.023 1.689 0.479
"7" 236 0 0.193 0 0.226 0.05 0 8.124 0.23 0.133 0 0.696 0.058 0 0 0.353 0.109 0 0 0 0.242 0.153 8.487 2.08
"8" 242 0 0.085 0.0055 0.0885 0 0 2.3665 0.199 0.0135 0 0.0395 0 0.024 0 0.1395 0.101 0 0 0.006 0 0.0575 2.579 0.5465
"9" 252 0 0.056 0 0.042 0 0 1.681 0 0.018 0 0 0 0 0 0.165 0.021 0 0 0 0 0.072 1.699 0.356
"10" 258 0 0 0 0.011 0 0 0.551 0.073 0.006 0 0 0 0 0 0.026 0.036 0 0 0 0 0.016 0.63 0.089
"11" 261 0.014 0.991 0 0.15 0 0 7.693 0.344 0.357 0 0 0 0 0 0.473 0.125 0 0 0 0 0.08 8.394 1.833
"12" 264 0.015 0.123 0.016 0.043 0 0 2.388 0.057 0.044 0.008 0 0 0.036 0 0.256 0.053 0.01 0 0 0.016 0.052 2.489 0.628
"13" 277 0 0.068 0.012 0.049 0 0 1.293 0.081 0.047 0 0.02 0 0.021 0 0.163 0.04 0 0 0 0 0.033 1.421 0.406
"14" 285 0.009 0.081 0 0.027 0 0 1.509 0.109 0.023 0 0.01 0 0.02 0 0.084 0.041 0 0 0 0 0.034 1.641 0.306
"15" 288 0.016 0.214 0 0.037 0 0 2.383 0.218 0.038 0 0.013 0 0.034 0 0.207 0.076 0.014 0 0 0 0.05 2.639 0.661
"16" 326 0.027 0.221 0.022 0.05 0 0 2.847 0.064 0.067 0.021 0.042 0 0.054 0 0.269 0.03 0 0 0 0.035 0.051 2.978 0.822
"17" 328 0.0185 0.212 0.0065 0.0375 0 0 2.064 0.0755 0.043 0.006 0.016 0 0.039 0 0.1845 0.045 0.0065 0 0 0.019 0.0505 2.1825 0.641
"18" 339 0.029 0.147 0 0.03 0 0 1.438 0.121 0.018 0 0 0 0 0 0.036 0.103 0.011 0 0 0 0.021 1.577 0.377
"19" 340 0.019 0.213 0 0.05 0 0 2.552 0.077 0.048 0 0.021 0 0.026 0.007 0.219 0.045 0 0 0 0 0.062 2.677 0.662
"20" 344 0.028 0.224 0 0.051 0 0 2.831 0.212 0.041 0 0.006 0 0.007 0 0.171 0.071 0 0 0 0 0.064 3.084 0.622
"21" 345 0.0055 0.1415 0 0.0715 0 0 2.327 0.102 0.038 0 0.014 0 0.0095 0 0.1365 0.055 0 0 0 0 0.051 2.467 0.4845
"22" 349 0 0.075 0 0.072 0 0 2.81 0.093 0.05 0 0.035 0 0.063 0 0.299 0.066 0 0 0 0 0.106 2.953 0.716
"23" 353 0.04 0.253 0 0.152 0 0 5.875 0.288 0.064 0 0.062 0 0.064 0 0.259 0.105 0 0 0 0 0.071 6.227 1.006
"24" 361 0.071 0.687 0 0.134 0 0 6.958 0.235 0.063 0 0.142 0 0 0.046 0.145 0.181 0 0 0.014 0 0.058 7.256 1.478
"25" 363 0 0.089 0.022 0.097 0 0 2.978 0.095 0.05 0.006 0.049 0.014 0.072 0 0.308 0.072 0 0 0 0.035 0.078 3.123 0.842
"26" 374 0 0.102 0 0.131 0 0 4.59 0.39 0.062 0 0.047 0 0.029 0 0.282 0.207 0.008 0 0 0 0.057 5.042 0.863
"27" 378 0 0.114 0.057 0.192 0 0 5.021 0.077 0.129 0.007 0.039 0.045 0.106 0 0.528 0.109 0.017 0 0 0.078 0.095 5.227 1.387
"28" 380 0.028 0.216 0.045 0.208 0 0.034 6.644 0.226 0.119 0.013 0.112 0.061 0.13 0 0.53 0.222 0.005 0 0.007 0.101 0.094 6.989 1.806
"29" 394 0.102 0.028 0 0.157 0 0.978 32.906 0.358 0.017 0 0.231 0 0 2.123 0 0.226 0 0 0 0 0.203 33.281 4.048
"30" 395 0 0.18 0.042 0.107 0 0.026 3.051 0.302 0.048 0.01 0.05 0.048 0.037 0 0.122 0.245 0 0 0.009 0.122 0.03 3.401 1.028
"31" 404 0.003 0.047 0.01 0.03 0 0 1.392 0.09 0.023 0 0.022 0.009 0.034 0 0.152 0.045 0 0 0 0.031 0.039 1.505 0.422
"32" 405 0 0 0 0.052 0 0 1.785 0.082 0.026 0 0.015 0 0.038 0 0.263 0.067 0 0 0 0 0.068 1.893 0.503
"33" 433 0 0 0 0.194 0 0 2.6 0.056 0.04 0 0.031 0 0.044 0 0.348 0.038 0 0 0 0 0.07 2.696 0.725
"34" 436 0 0.006 0.011 0.041 0 0 1.575 0.039 0.022 0 0.016 0 0.036 0 0.229 0.034 0 0 0 0.022 0.071 1.636 0.466
"35" 453 0 0.022 0.012 0.033 0 0 1.046 0.045 0.017 0 0.011 0 0.028 0 0.13 0.037 0 0 0 0.016 0.039 1.108 0.328
"36" 482 0.214 0.121 0 0.259 0 0.29 37.672 0.441 0.034 0.015 0.01 0.18 0 2.543 0.025 0.516 0.044 0.772 0 0.058 0.102 38.147 5.149
"37" 486 0.045 2.906 0 0.231 0 0 22.528 0.626 0.336 0.226 0.363 0 0 0 0.387 0.646 0 0 0 0 0.129 23.49 4.933
"38" 487 0.006 0.047 0.002 0.061 0 0.012 2.179 0.149 0.027 0 0.026 0 0.038 0 0.135 0.077 0 0 0.01 0.02 0.054 2.355 0.488
"39" 498 0 0.021 0 0.13 0 0 3.053 0.114 0.043 0 0.055 0 0.057 0 0.275 0.152 0 0 0 0 0.052 3.21 0.742
"40" 519 0 0.031 0 0.11 0 0 2.144 0.087 0.038 0 0.039 0 0.03 0 0.202 0.143 0 0 0 0 0.041 2.269 0.596
"41" 2252 0 0.041 0 0.054 0 0 1.959 0 0.023 0 0.011 0 0.015 0 0.143 0.032 0 0 0 0 0.077 1.982 0.373
"42" 2268 0 0.034 0 0.135 0 0 3.145 0.077 0.043 0 0.03 0 0.047 0 0.233 0.165 0 0 0 0 0.042 3.265 0.686
"43" 2312 0.026 0.237 0 0.089 0 0 3.496 0.109 0.046 0.026 0.035 0 0.041 0 0.223 0.147 0 0 0.006 0.026 0.052 3.651 0.908
"44" 2374 0 0.114 0 0.31 0 0 4.853 0.193 0.045 0 0.042 0 0.026 0.123 0.17 0.365 0 0 0 0 0.038 5.091 1.188
"45" 2678 0 0.041 0.016 0.361 0 0 5.202 0.081 0.097 0.005 0.043 0 0.103 0 0.494 0.102 0.02 0 0 0.045 0.116 5.38 1.346
"46" 2870 0 0.085 0 0.134 0 0 2.995 0.156 0.042 0 0.05 0 0 0 0.185 0.141 0 0 0 0 0.039 3.193 0.634
"47" 2872 0.009 0.088 0 0.038 0 0 1.569 0.094 0.025 0 0.029 0 0.02 0 0.099 0.063 0 0 0 0 0.027 1.688 0.373
"48" 2875 0 0.073 0.014 0.107 0 0 3.587 0.067 0.063 0 0.163 0.028 0.108 0 0.249 0.07 0 0 0 0.112 0.066 3.717 0.99
"49" 2878 0 0.024 0 0.035 0 0 1.02 0.1 0.007 0 0 0 0 0 0.071 0.048 0 0 0 0 0.021 1.127 0.199
"50" 2887 0 0.093 0.026 0.123 0 0.018 4.474 0.049 0.055 0.005 0.124 0.029 0.112 0 0.339 0.068 0 0 0 0.071 0.118 4.578 1.126
"51" 2888 0 0.058 0 0.013 0 0 1.151 0.043 0.006 0 0 0 0 0 0.084 0.021 0 0 0 0 0.052 1.2 0.228
"52" 2899 0 0.079 0.004 0.128 0.016 0 3.986 0.113 0.077 0 0.185 0.031 0.113 0 0.154 0.051 0 0 0 0.131 0.056 4.176 0.948
"53" 3017 0 0.038 0 0.096 0 0 2.727 0.092 0.037 0 0.057 0 0.068 0 0.249 0.099 0 0 0 0 0.07 2.856 0.677
"54" 3019 0 0.559 0.045 0.472 0.086 0 18.641 0.502 0.141 0.021 1.083 0.099 0 0 0.88 0.437 0.011 0 0.027 0.064 0.189 19.284 3.973
"55" 3020 0 0.021 0.015 0.087 0 0 1.798 0.062 0.018 0 0.031 0 0 0 0.1 0.08 0 0 0 0 0.051 1.878 0.385
"56" 3025 0 0.024 0.017 0.132 0 0 3.328 0.092 0.05 0 0.059 0.025 0.06 0 0.29 0.114 0 0 0 0.04 0.074 3.47 0.835
"57" 3027 0 0.018 0 0.122 0 0 2.011 0.089 0.048 0 0.09 0 0.004 0 0.19 0.076 0 0 0 0 0.052 2.148 0.552
"58" 3029 0 0.067 0 0.107 0 0 3.578 0.08 0.037 0 0.157 0 0.104 0 0.165 0.066 0 0 0 0 0.074 3.695 0.74
"59" 3031 0 0.021 0 0.127 0 0 2.625 0.059 0.044 0 0.054 0 0.053 0 0.28 0.212 0.006 0 0 0 0.062 2.728 0.815
"60" 3106 0 0.275 0.024 0.233 0.049 0 8.836 0.363 0.044 0 0.605 0.056 0 0 0.252 0.206 0 0 0.025 0 0.125 9.243 1.85
"61" 3160 0 0.049 0.022 0.155 0 0 4.259 0.106 0.069 0 0.086 0.029 0.133 0 0.46 0.089 0 0 0 0.098 0.125 4.434 1.246
"62" 3165 0 0.142 0.038 0.216 0 0 6.307 0.316 0.073 0.005 0.172 0.03 0.118 0 0.414 0.332 0.011 0 0.013 0.053 0.152 6.696 1.696
"63" 3167 0 0.1 0 0.235 0 0 5.934 0.253 0.085 0 0.098 0 0.119 0 0.604 0.186 0 0 0 0 0.104 6.272 1.446
"64" 3185 0 0.122 0 0.054 0 0 2.508 0.044 0.016 0 0.173 0 0 0 0.083 0 0 0 0 0 0.061 2.568 0.493
"65" 3189 0 0.083 0.014 0.109 0 0 3.75 0.143 0.032 0 0.123 0 0.059 0 0.186 0.103 0 0 0.009 0.049 0.101 3.925 0.836
"66" 3201 0 0.04 0.019 0.058 0 0.014 1.825 0.069 0.045 0 0.073 0.033 0.059 0 0.133 0.058 0 0 0 0.083 0.059 1.939 0.629
"67" 3220 0 0.026 0 0.096 0 0 2.144 0.109 0.023 0 0.022 0 0.014 0 0.13 0.082 0 0 0 0 0.037 2.276 0.407
"68" 3384 0 0.041 0.014 0.11 0 0 2.327 0.101 0.029 0 0.05 0.015 0.035 0 0.197 0.132 0 0 0.004 0.018 0.041 2.457 0.657
"69" 3397 0 0.027 0 0.098 0 0 2.464 0.066 0.049 0 0.051 0 0.035 0 0.239 0.081 0 0 0 0 0.044 2.579 0.575
"70" 3399 0 0.025 0 0.104 0 0 2.691 0.078 0.045 0 0.031 0 0.025 0 0.24 0.062 0 0 0 0 0.073 2.814 0.56
"71" 3516 0 0.052 0.015 0.072 0 0 2.269 0.067 0.027 0 0.043 0.016 0.048 0 0.195 0.08 0 0 0 0.038 0.055 2.363 0.614
"72" 3541 0 0.084 0 0.13 0 0 3.281 0.129 0.044 0 0.062 0 0.038 0 0.332 0.125 0 0 0 0 0.086 3.454 0.857
"73" 5000 0 0.244 0 0.614 0 0 12.893 2.149 0.065 0 0.01 0 0.203 0.2 0.119 0.662 0.021 0 0.077 0.092 0.044 15.107 2.286
"74" 10000 0.004 0.053 0.013 0.08 0 0 2.199 0.075 0.035 0 0.036 0 0.03 0 0.185 0.088 0 0 0 0.057 0.049 2.309 0.595
"75" 10001 0 0.083 0.02 0.08 0 0 2.204 0.099 0.036 0.005 0.037 0.009 0.036 0 0.213 0.12 0 0 0 0.03 0.068 2.339 0.701
