# Supplementary material for: Spectrophotometric Analysis of Pigments: A Critical Assessment of a High-Throughput Method for Analysis of Algal Pigment Mixtures by Spectral Deconvolution
Source: PLoS One. 2015 Sep 11;10(9):e0137645. doi: 10.1371/journal.pone.0137645 (PMC4567325; doi:10.1371/journal.pone.0137645)
Supplement: S5 File — The R-script “Lake.R” contains code for fitting spectra and calculating pigment concentrations in lake samples. Ancillary files include the measured absorbance spectra from lakes, sample ID’s, specific absorption coefficients, GP parameters, and the “pigment.function.R”. The script “Lake GPS vs. HPLC and PCA.R” contains the analysis of concentrations vs HPLC. (ZIP) [file pone.0137645.s007.zip › Lake.R]

#####################################################
### Spectral decomposition of lake sample spectra ###
#####################################################
source("pigment.function.R")
pigment.objects <- ls()
w <- 400:700

# Lake 
c <- read.table("Lake abs spec.txt" , header = T)
c <- subset(c, wl >= 400 & wl <= 700)[, -1]

# Fit crude spectrum as weighted sum of gaussian peak spectra
lake.fit <- pigment.fit(w, c, m.bias = 0, s.bias = 1)

### Root mean squared deviances
mse <- sqrt(sapply(lake.fit$m, deviance) / 301)
summary(mse)

# Extract fitted spectra
lake.fitted <- fitted.spectrum(lake.fit)
lake.background <- background.spectrum(lake.fit)


# Pathlength Lake plates
z = 0.9407653

# Calculate pigment concentrations in extract
lake.mg.L <- pigment.concentration(lake.fit, pathl = z)

# Volume filtered
vols <- read.table("Lake sample ID.txt", header = T)
vols <- vols[order(vols$Lake), ]
vols$L <- vols$Vol / 1000

# Cons in water (µg/L)
Lake.µg.L <- sweep(lake.mg.L, 2,  (1.2 / vols$L) , "*")
write.table(Lake.µg.L, "Lake µg.L.txt")
dir()

# Plot of observed vs fitted spectra for all samples
#pdf("Lake observed vs fitted.pdf") 
#par(mfrow = c(2,2))
#for(i in 1:ncol(c)){
#	plot(c[,i] ~ w, main = names(c)[i], type = "l", ylab = "OD", xlab = "nm")
#	lines(lake.fitted[,i] ~w, lty = 2, col = 2)
#	lines(lake.background[, i] ~ w, lty = 2) 
#}
#dev.off()
